# Supplementary material for: RING‐Between‐RING‐Type E3 Ligase Ariadne‐Like Protein 8 Negatively Regulates Plant Virus Infection by Targeting a Viral Movement Protein
Source: Adv Sci (Weinh). 2025 Sep 4;12(44):e09942. doi: 10.1002/advs.202509942 (PMC12667515; doi:10.1002/advs.202509942)
Supplement: Supplementary file 2 — Supplementary TableS1 [file ADVS-12-e09942-s002.xlsx]

## Sheet: ___data_20250117_F006806_dat_rf
Table S1 List of candidate proteins potentially interacting with the triple gene block 1 (TGB1) protein of barley stripe mosaic virus (BSMV) and identified by co-immunoprecipitation (Co-IP) coupled with mass spectrometry analysis.
Family	Member	Database	Accession	Score	Mass	Num. of matches	Num. of significant matches	Num. of sequences	Num. of significant sequences	emPAI	Description
81	1	NibenC_proteins_2024_LDW	Niben101Scf02762_219854-221763	352	10439	12	12	7	7	14.59	Putative rps15, Description = 30S ribosomal protein S15, chloroplastic, PFAM = PF00312
4	1	NibenC_proteins_2024_LDW	Nbv0.5scaffold1343_52537-55967	2211	53288	94	94	26	26	10.67	Putative rbcL, Description = Ribulose bisphosphate carboxylase large chain, PFAM = PF00016;PF02788
20	1	NibenC_proteins_2024_LDW	Nbv0.5scaffold6582_94657-97310	940	25202	37	37	13	13	7.67	Putative rps3, Description = 30S ribosomal protein S3, chloroplastic, PFAM = PF00189
70	1	NibenC_proteins_2024_LDW	Niben101Scf03713_70734-73851	378	9986	12	12	5	5	6.73	Putative rps16, Description = 30S ribosomal protein S16, chloroplastic, PFAM = PF00886
3	1	Student_Contaminants	P04264	2634	66149	72	72	30	30	6.25	SWISS-PROT:P04264 Tax_Id=9606 Gene_Symbol=KRT1 Keratin, type II cytoskeletal 1
119	1	NibenC_proteins_2024_LDW	Niben101Scf03321_447770-451765	289	22005	13	13	10	10	5.69	Putative RPL9B, Description = 60S ribosomal protein L9-1, PFAM = PF00347;PF00347
1	1	Student_Contaminants	TGB1	2886	56975	90	90	22	22	5.39
9	1	Student_Contaminants	P13645	1586	59703	56	56	25	25	5.3	SWISS-PROT:P13645 Tax_Id=9606 Gene_Symbol=KRT10 Keratin, type I cytoskeletal 10
2	4	NibenC_proteins_2024_LDW	Niben101Scf00626_243720-248429	2532	50968	75	75	17	17	5.19	Putative TUBB4, Description = Tubulin beta-4 chain, PFAM = PF00091;PF03953
116	1	NibenC_proteins_2024_LDW	Nbv0.5scaffold4427_261197-261711	296	13683	12	12	5	5	5.14	Putative rpl14, Description = 50S ribosomal protein L14, chloroplastic, PFAM = PF00238
82	2	NibenC_proteins_2024_LDW	Nbv0.3scaffold117614_1-2031	205	11340	7	7	5	5	5.13	Putative rps7, Description = Ribosomal protein S7, PFAM = PF00177
26	1	NibenC_proteins_2024_LDW	Nbv0.3scaffold11897_14718-19251	747	50388	33	33	17	17	4.81	Putative TUBA1, Description = Tubulin alpha-1 chain, PFAM = PF03953;PF00091
72	1	NibenC_proteins_2024_LDW	Niben101Scf15308_40318-48922	369	28622	20	20	12	12	4.8	Putative RPL15, Description = 50S ribosomal protein L15, chloroplastic, PFAM = PF00828
196	1	NibenC_proteins_2024_LDW	Niben101Scf00088_150233-153208	179	11762	7	7	5	5	4.74	Putative RPS25, Description = 40S ribosomal protein S25, PFAM = PF03297
6	2	NibenC_proteins_2024_LDW	Niben101Scf03133_7775-12877	1625	48432	49	49	18	18	4.72	Putative GAPB, Description = Glyceraldehyde-3-phosphate dehydrogenase GAPB, chloroplastic, PFAM = PF02800;PF02672;PF00044
2	2	NibenC_proteins_2024_LDW	Niben101Scf06831_93734-98232	2798	50969	78	78	16	16	4.7	Putative TUBB4, Description = Tubulin beta-4 chain, PFAM = PF03953;PF00091
2	5	NibenC_proteins_2024_LDW	Niben101Scf08415_48865-53598	2308	51104	61	61	16	16	4.67	Putative tubB, Description = Tubulin beta chain, nucleomorph, PFAM = PF00091;PF03953
2	3	NibenC_proteins_2024_LDW	Niben101Scf01319_407060-411424	2770	51094	76	76	17	17	4.67	Putative BETA, Description = Tubulin beta-1 chain, PFAM = PF00091;PF03953
103	2	NibenC_proteins_2024_LDW	Niben101Scf03534_121067-123507	240	16858	14	14	7	7	4.6	Putative RPS16, Description = 40S ribosomal protein S16, PFAM = PF00380
103	1	NibenC_proteins_2024_LDW	Niben101Scf05955_70275-72715	319	16950	14	14	7	7	4.54	Putative RPS16, Description = 40S ribosomal protein S16, PFAM = PF00380
119	2	NibenC_proteins_2024_LDW	Niben101Scf00078_192122-196035	268	22019	13	13	9	9	4.53	Putative RPL9B, Description = 60S ribosomal protein L9-1, PFAM = PF00347;PF00347
288	1	NibenC_proteins_2024_LDW	Niben101Scf08684_449046-450488	124	12073	7	7	4	4	4.48	Putative rps18, Description = 30S ribosomal protein S18, chloroplastic, PFAM = PF01084
9	2	Student_Contaminants	P35527	1544	62320	58	58	22	22	4.46	SWISS-PROT:P35527 Tax_Id=9606 Gene_Symbol=KRT9 Keratin, type I cytoskeletal 9
7	2	NibenC_proteins_2024_LDW	Nbv0.3scaffold20046_17500-20938	1587	40533	48	48	14	14	4.28	Putative g11666, Description = Putative actin, PFAM = PF00022
3	2	Student_Contaminants	P35908	1371	66110	46	46	25	25	4.27	SWISS-PROT:P35908 Tax_Id=9606 Gene_Symbol=KRT2 Keratin, type II cytoskeletal 2 epidermal
2	1	NibenC_proteins_2024_LDW	Niben101Scf03329_175808-180086	2835	50834	79	79	16	16	4.26	Putative benA, Description = Beta-tubulin, PFAM = PF00091;PF03953
63	1	NibenC_proteins_2024_LDW	Nbv0.5scaffold999_516747-518194	409	14931	12	12	5	5	4.25	Putative rps11, Description = 30S ribosomal protein S11, chloroplastic, PFAM = PF00411
28	1	NibenC_proteins_2024_LDW	Niben101Scf05002_441561-446425	712	25309	25	25	10	10	4.23	Putative RPS3A, Description = 40S ribosomal protein S3-1, PFAM = PF07650;PF00189
6	1	NibenC_proteins_2024_LDW	Nbv0.5scaffold9390_7631-16882	1665	48487	48	48	17	17	4.22	Putative GAPB, Description = Glyceraldehyde-3-phosphate dehydrogenase B, chloroplastic, PFAM = PF00044;PF02800
142	1	NibenC_proteins_2024_LDW	Niben101Scf03229_122049-126395	249	15234	7	7	6	6	4.13	Putative RPL14B, Description = 60S ribosomal protein L14-2, PFAM = PF01929
5	1	NibenC_proteins_2024_LDW	Niben101Scf05109_336567-339877	1688	49068	51	51	18	18	4.13	Putative eRF1, Description = Eukaryotic peptide chain release factor subunit 1, PFAM = PF03464;PF03465;PF03463
108	1	NibenC_proteins_2024_LDW	Niben101Scf05588_517724-522891	313	17902	16	16	7	7	4.1	Putative RPS11A, Description = 40S ribosomal protein S11-1, PFAM = PF00366;PF16205
72	2	NibenC_proteins_2024_LDW	Niben101Scf03056_274515-281455	346	28514	17	17	11	11	4.04	Putative RPL15, Description = 50S ribosomal protein L15, chloroplastic, PFAM = PF00828
85	1	NibenC_proteins_2024_LDW	Niben101Scf06954_389016-393403	349	23687	17	17	9	9	3.91	Putative RPL13AB, Description = 60S ribosomal protein L13a-2, PFAM = PF00572
2	6	NibenC_proteins_2024_LDW	Niben101Scf06898_12041-16650	2245	50460	56	56	14	14	3.89	Putative TUBB4, Description = Tubulin beta-4 chain, PFAM = PF00091;PF03953
307	1	NibenC_proteins_2024_LDW	Niben101Scf04375_1146942-1150249	117	10454	5	5	4	4	3.8	Putative hspe1, Description = Heat shock 10 protein 1 (Chaperonin 10), PFAM = PF00166
12	1	NibenC_proteins_2024_LDW	Nbv0.5scaffold8077_16385-22327	1223	29638	34	34	11	11	3.75	Putative rplE, Description = 50S ribosomal protein L5, PFAM = PF00281;PF00673
47	1	NibenC_proteins_2024_LDW	Niben101Scf06570_293900-299479	473	32407	19	19	12	12	3.74	Putative rps5, Description = 30S ribosomal protein S5, chloroplastic, PFAM = PF03719;PF00333
9	3	Student_Contaminants	P08779	828	51578	32	32	18	18	3.73	SWISS-PROT:P08779 Tax_Id=9606 Gene_Symbol=KRT16 Keratin, type I cytoskeletal 16
14	1	Student_Contaminants	liurui	1130	71244	36	36	26	26	3.68
33	1	NibenC_proteins_2024_LDW	Niben101Scf14717_71963-75714	654	29977	25	25	10	10	3.67	Putative RPS4, Description = 40S ribosomal protein S4, PFAM = PF08071;PF00467;PF16121;PF00900
113	1	NibenC_proteins_2024_LDW	Niben101Scf10002_108969-113272	301	19076	12	12	6	6	3.61	Putative RPS13, Description = 30S ribosomal protein S13, chloroplastic, PFAM = PF00416
26	2	NibenC_proteins_2024_LDW	Niben101Scf00150_57552-63151	658	50375	30	30	15	15	3.52	Putative TUBA1, Description = Tubulin alpha-1 chain, PFAM = PF03953;PF00091
106	1	NibenC_proteins_2024_LDW	Niben101Scf00419_120140-125555	313	25255	15	15	9	9	3.43	Putative RPL6, Description = 50S ribosomal protein L6, chloroplastic, PFAM = PF00347;PF00347
148	1	NibenC_proteins_2024_LDW	Niben101Scf02282_57567-60004	246	16742	9	9	6	6	3.42	Putative RPL26A, Description = 60S ribosomal protein L26-1, PFAM = PF16906;PF00467
303	1	NibenC_proteins_2024_LDW	Niben044Scf00029630Ctg010_1-3218	118	11154	7	7	4	4	3.39	Putative psII10, Description = Photosystem II 10 kDa polypeptide, chloroplast, PFAM = PF04725
6	3	NibenC_proteins_2024_LDW	Niben101Scf05177_276043-280333	870	42973	24	24	14	14	3.36	Putative gapA, Description = Glyceraldehyde-3-phosphate dehydrogenase, PFAM = PF02800;PF00044
138	1	NibenC_proteins_2024_LDW	Niben101Scf00527_168049-173105	264	17108	10	10	6	6	3.3	Putative RPS13B, Description = 40S ribosomal protein S13-2, PFAM = PF00312;PF08069
90	1	NibenC_proteins_2024_LDW	Nbv0.5scaffold3989_2527-5129	340	23463	17	17	8	8	3.17	Putative rps4, Description = 30S ribosomal protein S4, chloroplastic, PFAM = PF00163;PF01479
42	1	NibenC_proteins_2024_LDW	Niben101Scf14636_339014-343739	516	44827	25	25	15	15	3.1	Putative RPL3, Description = 60S ribosomal protein L3, PFAM = PF00297
33	2	NibenC_proteins_2024_LDW	Niben101Scf32851_27378-31413	637	32908	24	24	10	10	3.08	Putative RPS4, Description = 40S ribosomal protein S4, PFAM = PF08071;PF01479;PF00467;PF16121;PF00900
42	3	NibenC_proteins_2024_LDW	Nbv0.3scaffold34618_714-4953	445	44960	23	23	15	15	3.08	Putative ARP2, Description = 60S ribosomal protein L3-2, PFAM = PF00297
7	1	NibenC_proteins_2024_LDW	Niben101Scf03493_54600-58417	1601	41913	47	47	12	12	3.08	Putative ACT7, Description = Actin-7, PFAM = PF00022
7	3	NibenC_proteins_2024_LDW	Niben101Scf00444_84800-88348	1380	41927	44	44	13	13	3.08	Putative ACTII, Description = Actin-2, PFAM = PF00022
82	1	NibenC_proteins_2024_LDW	Nbv0.3scaffold72908_777-3169	351	14751	12	12	5	5	3.06	Putative rpl2, Description = 30S ribosomal protein S7, chloroplastic, PFAM = PF00177
71	1	NibenC_proteins_2024_LDW	Niben101Scf00988_97554-100051	375	17909	10	10	6	6	3.04	Putative RPL12, Description = 60S ribosomal protein L12, PFAM = PF03946;PF00298
65	1	NibenC_proteins_2024_LDW	Nbv0.3scaffold101763_356-3823	397	36218	22	22	12	12	3.04	Putative ARCA, Description = Guanine nucleotide-binding protein subunit beta-like protein, PFAM = PF00400;PF00400;PF00400;PF00400;PF00400;PF00400;PF00400
159	1	NibenC_proteins_2024_LDW	Niben101Scf02452_43672-46784	227	14838	7	7	5	5	3.02	Putative RPS15AA, Description = 40S ribosomal protein S15a-1, PFAM = PF00410
17	1	NibenC_proteins_2024_LDW	Niben101Scf05368_297922-302917	1071	48780	32	32	16	16	3	Putative RCA, Description = Ribulose bisphosphate carboxylase/oxygenase activase 2, chloroplastic, PFAM = PF00004
147	1	NibenC_proteins_2024_LDW	Niben101Scf00568_514310-515672	246	11850	8	8	4	4	3	Putative rps14, Description = 30S ribosomal protein S14, chloroplastic, PFAM = PF00253
18	2	NibenC_proteins_2024_LDW	Nbv0.5scaffold6201_9792-15875	865	24522	32	32	8	8	2.92	Putative PHYPADRAFT_128429, Description = Predicted protein, PFAM = PF08597
157	2	NibenC_proteins_2024_LDW	Niben101Scf12718_167514-171186	159	12090	6	6	4	4	2.9	Putative RPL36B, Description = 60S ribosomal protein L36-2, PFAM = PF01158
187	1	NibenC_proteins_2024_LDW	Niben101Scf02613_112776-116550	185	21567	10	10	7	7	2.89	Putative RPL18AB, Description = 60S ribosomal protein L18a-2, PFAM = PF01775
187	2	NibenC_proteins_2024_LDW	Niben101Scf08792_48052-51892	181	21539	10	10	7	7	2.89	Putative RPL18a, Description = 60S ribosomal protein L18a, PFAM = PF01775
142	3	NibenC_proteins_2024_LDW	Niben101Scf02243_73319-77160	132	15288	7	7	5	5	2.87	Putative rpl14, Description = 60S ribosomal protein L14, PFAM = PF01929
165	2	NibenC_proteins_2024_LDW	Niben101Scf06799_75736-81083	178	21686	10	10	7	7	2.86	Putative RPL9, Description = 50S ribosomal protein L9, chloroplastic, PFAM = PF03948;PF01281
251	1	NibenC_proteins_2024_LDW	Niben101Scf06819_267522-271910	141	15380	5	5	5	5	2.83	Putative RPS24A, Description = 40S ribosomal protein S24-1, PFAM = PF01282
142	2	NibenC_proteins_2024_LDW	Niben044Scf00009111Ctg015_696-5603	158	15375	6	6	5	5	2.83	Putative RPL14B, Description = 60S ribosomal protein L14-2, PFAM = PF01929
157	1	NibenC_proteins_2024_LDW	Niben101Scf00626_127164-130475	228	12348	7	7	4	4	2.81	Putative RPL36B, Description = 60S ribosomal protein L36-2, PFAM = PF01158
215	1	NibenC_proteins_2024_LDW	Niben101Scf02614_65470-69806	171	25215	10	10	7	7	2.78	Putative SG12, Description = 60S ribosomal protein L10-2, PFAM = PF00252
18	1	NibenC_proteins_2024_LDW	Niben101Scf06222_65836-78693	1043	25187	37	37	8	8	2.78	Putative At5g37475, Description = Eukaryotic translation initiation factor 3 subunit J, PFAM = PF08597
92	1	NibenC_proteins_2024_LDW	Niben101Ctg14963_807-3211	336	15703	12	12	5	5	2.76	Putative RPL27, Description = 60S ribosomal protein L27, PFAM = PF01777
40	1	NibenC_proteins_2024_LDW	Niben101Scf03096_91958-94701	530	28677	16	16	9	9	2.74	Putative CRRSP38, Description = Cysteine-rich repeat secretory protein 38, PFAM = PF01657;PF01657
42	4	NibenC_proteins_2024_LDW	Niben101Scf00117_61127-66733	443	44888	22	22	14	14	2.73	Putative ARP2, Description = 60S ribosomal protein L3-2, PFAM = PF00297
223	2	NibenC_proteins_2024_LDW	Niben101Scf04558_138733-143753	138	12551	8	8	4	4	2.72	Putative RPL30, Description = 60S ribosomal protein L30, PFAM = PF01248
25	1	NibenC_proteins_2024_LDW	Nbv0.3scaffold3637_28320-38196	757	35400	26	26	10	10	2.69	Putative FYPP3, Description = Phytochrome-associated serine/threonine-protein phosphatase 3, PFAM = PF00149
222	1	NibenC_proteins_2024_LDW	Nbv0.5scaffold4427_259709-261196	165	15824	7	7	5	5	2.69	Putative rps8, Description = 30S ribosomal protein S8, chloroplastic, PFAM = PF00410
223	1	NibenC_proteins_2024_LDW	Niben101Scf01383_144354-148547	165	12654	7	7	4	4	2.68	Putative RPL30, Description = 60S ribosomal protein L30, PFAM = PF01248
8	1	NibenC_proteins_2024_LDW	Niben101Scf00167_405078-408598	1587	55488	48	48	16	16	2.65	Putative atpA, Description = ATP synthase subunit alpha, chloroplastic, PFAM = PF00306;PF00006;PF02874
133	1	NibenC_proteins_2024_LDW	Niben101Scf08773_66401-71803	268	29171	16	16	9	9	2.65	Putative MOS4, Description = Pre-mRNA-splicing factor SPF27 homolog, PFAM = PF05700
102	1	NibenC_proteins_2024_LDW	Niben101Scf05229_539657-544539	323	23057	14	14	7	7	2.55	Putative RPS9C, Description = 40S ribosomal protein S9-2, PFAM = PF01479;PF00163
102	2	NibenC_proteins_2024_LDW	Nbv0.3scaffold61018_7395-11626	289	23077	13	13	7	7	2.55	Putative RPS9C, Description = 40S ribosomal protein S9-2, PFAM = PF00163;PF01479
109	1	NibenC_proteins_2024_LDW	Niben101Scf07165_243880-249187	312	29923	16	16	9	9	2.53	Putative cyc07, Description = 40S ribosomal protein S3a, PFAM = PF01015
158	1	NibenC_proteins_2024_LDW	Niben101Scf05750_415804-422076	228	20022	11	11	6	6	2.5	Putative RPL17, Description = 60S ribosomal protein L17, PFAM = PF00237
148	3	NibenC_proteins_2024_LDW	Niben101Scf00853_704241-706678	198	16702	8	8	5	5	2.48	Putative RL26, Description = RL26, ribosomal protein 26 60S large ribosomal subunit, PFAM = PF00467;PF16906
96	1	NibenC_proteins_2024_LDW	Niben101Scf32453_20885-24033	333	23570	13	13	7	7	2.47	Putative RPL13, Description = 60S ribosomal protein L13, PFAM = PF01294
148	4	NibenC_proteins_2024_LDW	Niben101Scf03747_466658-469095	195	16758	8	8	5	5	2.45	Putative RPL26A, Description = 60S ribosomal protein L26-1, PFAM = PF00467;PF16906
148	2	NibenC_proteins_2024_LDW	Niben101Scf00991_538046-540483	239	16760	8	8	5	5	2.45	Putative RPL26A, Description = 60S ribosomal protein L26-1, PFAM = PF00467;PF16906
44	1	NibenC_proteins_2024_LDW	Nbv0.5scaffold3270_160086-164597	485	20149	15	15	6	6	2.45	Putative rps14, Description = 40S ribosomal protein S14, PFAM = PF00411
34	1	NibenC_proteins_2024_LDW	Niben101Scf03015_590471-593294	627	20462	25	25	6	6	2.41	Putative rbcS, Description = Ribulose bisphosphate carboxylase small chain, PFAM = PF00101;PF12338
9	4	Student_Contaminants	P02533	784	51875	27	27	14	14	2.39	SWISS-PROT:P02533 Tax_Id=9606 Gene_Symbol=KRT14 Keratin, type I cytoskeletal 14
84	1	NibenC_proteins_2024_LDW	Niben044Scf00010382Ctg003_1-3552	349	30925	14	14	9	9	2.39	Putative RPS2A, Description = 40S ribosomal protein S2-1, PFAM = PF00333;PF03719
65	2	NibenC_proteins_2024_LDW	Niben101Scf02401_102076-107090	379	37930	22	22	11	11	2.39	Putative ARCA, Description = Guanine nucleotide-binding protein subunit beta-like protein, PFAM = PF00400;PF00400;PF00400;PF00400;PF00400;PF00400;PF00400
99	1	NibenC_proteins_2024_LDW	Niben101Scf00231_709917-716896	328	20738	11	11	6	6	2.34	Putative ARF, Description = ADP-ribosylation factor 2, PFAM = PF00025
16	1	NibenC_proteins_2024_LDW	Niben101Scf04099_354424-357878	1119	52745	29	29	13	13	2.32	Putative TUFB, Description = Elongation factor TuB, chloroplastic, PFAM = PF00009;PF03144;PF03143
198	1	NibenC_proteins_2024_LDW	Niben101Scf00059_505657-509563	178	17305	7	7	5	5	2.32	Putative RPL23A, Description = 60S ribosomal protein L23a, PFAM = PF03939;PF00276
177	1	NibenC_proteins_2024_LDW	Niben101Scf01250_119198-123490	201	20902	10	10	5	5	2.32	Putative RPL11A, Description = 60S ribosomal protein L11-1, PFAM = PF00281;PF00673
42	2	NibenC_proteins_2024_LDW	Niben101Scf02802_5724-10487	467	49243	24	24	14	14	2.32	Putative rpl3, Description = 60S ribosomal protein L3, PFAM = PF00297
39	1	NibenC_proteins_2024_LDW	Niben101Scf05298_691172-695635	552	21008	13	13	6	6	2.3	Putative RPL18B, Description = 60S ribosomal protein L18-2, PFAM = PF17135
25	2	NibenC_proteins_2024_LDW	Niben101Scf00338_1087367-1095357	719	35319	24	24	10	10	2.29	Putative FYPP3, Description = Phytochrome-associated serine/threonine-protein phosphatase 3, PFAM = PF00149
245	1	NibenC_proteins_2024_LDW	Niben101Scf08724_413906-418641	146	13854	9	9	4	4	2.29	Putative RPL34, Description = 60S ribosomal protein L34, PFAM = PF01199
107	1	NibenC_proteins_2024_LDW	Niben101Scf02262_254672-272067	313	21108	16	16	6	6	2.28	Putative trappc3, Description = Trafficking protein particle complex subunit 3, PFAM = PF04051
7	4	NibenC_proteins_2024_LDW	Nbv0.3scaffold27789_16340-20072	1187	46167	39	39	12	12	2.28	Putative act, Description = Actin, PFAM = PF00022
415	1	NibenC_proteins_2024_LDW	Niben101Scf01489_240614-244268	75	10479	5	5	3	3	2.25	Putative Os01g0679700, Description = 60S ribosomal protein L37a-1, PFAM = PF01780
189	1	NibenC_proteins_2024_LDW	Niben101Scf06081_206806-212332	185	10480	6	6	3	3	2.25	Putative rplP2, Description = 60S acidic ribosomal protein P2, PFAM = PF00428
58	1	NibenC_proteins_2024_LDW	Niben101Scf03584_90449-94908	433	28516	12	12	8	8	2.24	Putative rps6, Description = 40S ribosomal protein S6, PFAM = PF01092
58	2	NibenC_proteins_2024_LDW	Niben101Scf00478_701729-705733	410	28572	11	11	8	8	2.24	Putative RPS6, Description = 40S ribosomal protein S6, PFAM = PF01092
174	1	NibenC_proteins_2024_LDW	Niben101Scf00369_1219500-1223234	203	14095	6	6	4	4	2.23	Putative RPL22B, Description = 60S ribosomal protein L22-2, PFAM = PF01776
174	2	NibenC_proteins_2024_LDW	Niben044Scf00007750Ctg001_2053-9269	190	14052	6	6	4	4	2.23	Putative RPL22B, Description = 60S ribosomal protein L22-2, PFAM = PF01776
165	1	NibenC_proteins_2024_LDW	Niben101Scf00436_670045-675233	220	21575	12	12	6	6	2.2	Putative RPL9, Description = 50S ribosomal protein L9, chloroplastic, PFAM = PF01281;PF03948
182	1	NibenC_proteins_2024_LDW	Niben101Scf03209_85178-88705	198	25355	8	8	7	7	2.18	Putative RPL6, Description = 60S ribosomal protein L6, PFAM = PF03868;PF01159
183	1	NibenC_proteins_2024_LDW	Niben044Scf00028158Ctg001_4796-10526	194	18033	11	11	6	6	2.18	Putative CURT1A, Description = Protein CURVATURE THYLAKOID 1A, chloroplastic, PFAM = PF14159
370	2	NibenC_proteins_2024_LDW	Niben101Scf05676_753453-757589	76	14306	5	5	4	4	2.18	Putative RPL35, Description = 60S ribosomal protein L35, PFAM = PF00831
130	1	NibenC_proteins_2024_LDW	Nbv0.3scaffold485_75377-80175	270	36755	12	12	8	8	2.14	Putative gapA, Description = Glyceraldehyde-3-phosphate dehydrogenase, PFAM = PF00044;PF02800
273	1	NibenC_proteins_2024_LDW	Niben101Scf01066_637032-643083	131	18176	7	7	5	5	2.14	Putative RPL18, Description = 50S ribosomal protein L18, chloroplastic, PFAM = PF00861
73	1	NibenC_proteins_2024_LDW	Niben044Scf00005939Ctg008_952-8550	368	37135	17	17	10	10	2.1	Putative RPL1, Description = 50S ribosomal protein L1, chloroplastic, PFAM = PF00687
130	2	NibenC_proteins_2024_LDW	Niben101Scf01073_565468-570420	241	37169	15	15	9	9	2.1	Putative GAPC1, Description = Glyceraldehyde-3-phosphate dehydrogenase GAPC1, cytosolic, PFAM = PF00044;PF02800
51	1	NibenC_proteins_2024_LDW	Niben101Scf07822_61857-69038	448	44963	18	18	12	12	2.08	Putative DRG1, Description = Developmentally-regulated G-protein 1, PFAM = PF16897;PF01926;PF02824
35	1	NibenC_proteins_2024_LDW	Niben101Scf05816_6675-11130	614	29972	14	14	8	8	2.07	Putative RPL3, Description = 50S ribosomal protein L3, chloroplastic, PFAM = PF00297
30	4	NibenC_proteins_2024_LDW	Nbv0.5scaffold654_453027-455335	152	11028	4	4	2	2	2.06	Putative atpB, Description = ATP synthase CF1 beta subunit, PFAM = PF02874
17	2	NibenC_proteins_2024_LDW	Niben101Scf02583_189731-194469	727	52918	28	28	14	14	2.05	Putative RCA, Description = Ribulose bisphosphate carboxylase/oxygenase activase 2, chloroplastic, PFAM = PF00004
35	2	NibenC_proteins_2024_LDW	Niben101Scf04509_316328-320576	566	30072	13	13	8	8	2.05	Putative RPL3, Description = 50S ribosomal protein L3, chloroplastic, PFAM = PF00297
151	1	NibenC_proteins_2024_LDW	Nbv0.3scaffold127012_1-1795	238	14920	5	5	3	3	2.05	Putative rpl16, Description = 50S ribosomal protein L16, chloroplastic, PFAM = PF00252
264	1	NibenC_proteins_2024_LDW	Niben101Scf00015_178114-184250	134	18721	8	8	5	5	2.03	Putative RPL21A, Description = 60S ribosomal protein L21-1, PFAM = PF01157
264	2	NibenC_proteins_2024_LDW	Nbv0.5scaffold5589_15575-18967	124	18719	7	7	5	5	2.03	Putative RPL21, Description = 60S ribosomal protein L21, PFAM = PF01157
85	2	NibenC_proteins_2024_LDW	Niben101Scf13099_116503-120602	189	18915	8	8	5	5	2.01	Putative rpl13, Description = 60S ribosomal protein L13a, PFAM = PF00572
345	1	NibenC_proteins_2024_LDW	Nbv0.3scaffold17937_2286-5304	102	18896	7	7	5	5	2.01	Putative rpl29, Description = 50S ribosomal protein L29, PFAM = PF00831
136	1	NibenC_proteins_2024_LDW	Niben044Scf00001830Ctg009_3123-7675	265	30779	13	13	8	8	1.98	Putative rpl7a, Description = 60S ribosomal protein L7a, PFAM = PF01248
365	1	NibenC_proteins_2024_LDW	Niben101Scf00849_177702-182033	94	15176	8	8	4	4	1.97	Putative RPL23A, Description = 60S ribosomal protein L23, PFAM = PF00238
19	1	NibenC_proteins_2024_LDW	Niben101Scf05278_93856-100081	959	54368	23	23	14	14	1.97	Putative PTAC16, Description = Protein plastid transcriptionally active 16, chloroplastic, PFAM = PF13460
734	1	NibenC_proteins_2024_LDW	Niben101Ctg14707_1-1466	33	11402	3	3	3	3	1.94	Putative h4, Description = Histone H4, PFAM = PF15511
86	1	NibenC_proteins_2024_LDW	Niben101Scf00749_436970-441209	347	23465	12	12	6	6	1.92	Putative RPS5, Description = 40S ribosomal protein S5, PFAM = PF00177
29	1	NibenC_proteins_2024_LDW	Niben101Scf06249_291838-295165	700	51663	16	16	13	13	1.9	Putative CHLP, Description = Geranylgeranyl diphosphate reductase, chloroplastic, PFAM = PF01494
64	1	NibenC_proteins_2024_LDW	Nbv0.3scaffold72418_1818-4375	403	19702	18	18	5	5	1.89	Putative RPL12, Description = 50S ribosomal protein L12, chloroplastic, PFAM = PF16320;PF00542
94	3	NibenC_proteins_2024_LDW	Nbv0.3scaffold72119_1434-6497	193	39792	11	11	10	10	1.89	Putative MPT2, Description = Mitochondrial phosphate carrier protein 2, mitochondrial, PFAM = PF00153;PF00153
125	1	NibenC_proteins_2024_LDW	Niben101Scf01061_1505-4970	277	15733	9	9	4	4	1.86	Putative rp49, Description = Ribosomal protein 49, PFAM = PF01655
92	2	NibenC_proteins_2024_LDW	Niben101Scf02476_555786-558190	157	15789	8	8	4	4	1.86	Putative RPL27B, Description = 60S ribosomal protein L27-2, PFAM = PF01777
125	2	NibenC_proteins_2024_LDW	Niben101Scf01281_1153388-1162529	254	15760	7	7	4	4	1.86	Putative rp49, Description = 60S ribosomal protein L32, PFAM = PF01655
54	1	NibenC_proteins_2024_LDW	Niben101Scf00747_1234038-1242100	441	48252	17	17	12	12	1.85	Putative RPT1A, Description = 26S protease regulatory subunit 7 homolog A, PFAM = PF00004
385	1	NibenC_proteins_2024_LDW	Niben044Scf00055221Ctg000_1-3127	86	15830	4	4	4	4	1.84	Putative RPL28, Description = 50S ribosomal protein L28, chloroplastic, PFAM = PF00830
45	3	NibenC_proteins_2024_LDW	Nbv0.3scaffold48394_5371-14305	186	24139	6	6	6	6	1.84	Putative YPTV2, Description = GTP-binding protein yptV2, PFAM = PF00071
45	2	NibenC_proteins_2024_LDW	Niben101Scf09596_11406-26475	200	24147	6	6	6	6	1.82	Putative RABE1C, Description = Ras-related protein RABE1c, PFAM = PF00071
57	1	NibenC_proteins_2024_LDW	Niben101Scf04386_425672-470435	434	40595	16	16	10	10	1.82	Putative LRR1, Description = Leucine-rich repeat protein, PFAM = PF00560;PF00560;PF08263
87	1	NibenC_proteins_2024_LDW	Niben101Scf03065_36668-40453	346	33153	15	15	8	8	1.75	Putative rpl8, Description = Ribosomal protein L8, PFAM = PF08079;PF08079;PF00327
370	1	NibenC_proteins_2024_LDW	Niben044Scf00048884Ctg001_1-4319	92	16572	6	6	4	4	1.73	Putative RPL35, Description = 60S ribosomal protein L35, PFAM = PF00831
50	2	NibenC_proteins_2024_LDW	Niben101Scf00813_229631-233414	426	42067	15	15	9	9	1.72	Putative ANT, Description = ADP,ATP carrier protein, mitochondrial, PFAM = PF00153;PF00153;PF00153
27	3	NibenC_proteins_2024_LDW	Niben101Scf04444_155213-160550	616	25040	17	17	6	6	1.72	Putative rps8, Description = 40S ribosomal protein S8, PFAM = PF01201
27	1	NibenC_proteins_2024_LDW	Niben101Scf08447_174939-179590	741	25207	21	21	6	6	1.71	Putative pco103958, Description = 40S ribosomal protein S8, PFAM = PF01201
27	2	NibenC_proteins_2024_LDW	Niben101Scf04436_353315-357799	622	25218	17	17	6	6	1.71	Putative rps8, Description = 40S ribosomal protein S8, PFAM = PF01201
136	2	NibenC_proteins_2024_LDW	Niben101Scf06105_67555-71540	125	29504	11	11	7	7	1.7	Putative v1g236492, Description = Predicted protein, PFAM = PF01248
39	2	NibenC_proteins_2024_LDW	Niben101Scf00369_1804313-1811909	539	20946	11	11	5	5	1.7	Putative RPL18B, Description = 60S ribosomal protein L18-2, PFAM = PF17135
37	1	NibenC_proteins_2024_LDW	Niben101Scf02553_341224-346454	590	51235	17	17	10	10	1.69	Putative GSA, Description = Glutamate-1-semialdehyde 2,1-aminomutase, chloroplastic, PFAM = PF00202
434	1	NibenC_proteins_2024_LDW	Niben101Scf05848_303313-305300	71	8192	3	3	2	2	1.68	Putative RPL38, Description = 60S ribosomal protein L38, PFAM = PF01781
143	1	NibenC_proteins_2024_LDW	Niben101Scf01818_205372-208052	249	25537	12	12	6	6	1.68	Putative RPL10, Description = 50S ribosomal protein L10, chloroplastic, PFAM = PF00466
11	1	NibenC_proteins_2024_LDW	Niben101Scf00197_216489-223507	1320	138078	60	60	32	32	1.67	Putative copA, Description = Coatomer subunit alpha, PFAM = PF06957;PF00400;PF00400;PF00400;PF00400;PF00400;PF04053
3	3	Student_Contaminants	P02538	698	60293	23	23	14	14	1.67	SWISS-PROT:P02538 Tax_Id=9606 Gene_Symbol=KRT6A Keratin, type II cytoskeletal 6A
16	2	NibenC_proteins_2024_LDW	Nbv0.3scaffold44308_8909-12342	893	52134	23	23	12	12	1.64	Putative TUFA, Description = Elongation factor TuA, chloroplastic, PFAM = PF00009;PF03144;PF03143
38	1	NibenC_proteins_2024_LDW	Niben101Scf06840_14141-16835	589	30322	15	15	7	7	1.64	Putative rpl2, Description = 50S ribosomal protein L2, chloroplastic, PFAM = PF03947;PF00181
172	1	NibenC_proteins_2024_LDW	Niben101Scf07236_75490-83021	205	21911	7	7	5	5	1.6	Putative trappc5, Description = Trafficking protein particle complex subunit 5, PFAM = PF04051
94	1	NibenC_proteins_2024_LDW	Niben101Scf03371_68665-74490	335	44156	13	13	10	10	1.6	Putative MPT3, Description = Mitochondrial phosphate carrier protein 3, mitochondrial, PFAM = PF00153;PF00153
227	1	NibenC_proteins_2024_LDW	Niben044Scf00024564Ctg004_900-3532	160	13023	7	7	3	3	1.59	Putative RPL35AA, Description = 60S ribosomal protein L35a-1, PFAM = PF01247
24	1	NibenC_proteins_2024_LDW	Niben101Scf04294_46799-53762	779	44271	22	22	10	10	1.59	Putative ycf39, Description = Uncharacterized protein ycf39, PFAM = PF05368
24	2	NibenC_proteins_2024_LDW	Niben044Scf00018974Ctg011_28616-35365	778	44371	21	21	10	10	1.58	Putative ycf39, Description = Uncharacterized protein ycf39, PFAM = PF05368
3	4	Student_Contaminants	P13647	675	62568	22	22	14	14	1.57	SWISS-PROT:P13647 Tax_Id=9606 Gene_Symbol=KRT5 Keratin, type II cytoskeletal 5
13	1	NibenC_proteins_2024_LDW	Niben044Scf00002447Ctg009_1850-5530	1160	31504	32	32	6	6	1.54	Putative grp, Description = Glycine-rich RNA-binding protein 2, mitochondrial, PFAM = PF00076
181	1	NibenC_proteins_2024_LDW	Niben101Scf01236_489211-491678	198	17919	9	9	4	4	1.54	Putative r27a, Description = Ubiquitin-40S ribosomal protein S27a, PFAM = PF00240;PF01599
181	2	NibenC_proteins_2024_LDW	Niben101Scf00687_333078-335545	171	17919	8	8	4	4	1.54	Putative r27a, Description = Ubiquitin-40S ribosomal protein S27a, PFAM = PF00240;PF01599
60	1	NibenC_proteins_2024_LDW	Niben101Scf09253_99291-106993	431	36336	13	13	8	8	1.53	Putative BCA1, Description = Beta carbonic anhydrase 1, chloroplastic, PFAM = PF00484
60	2	NibenC_proteins_2024_LDW	Niben101Scf06349_65184-71357	389	36321	13	13	8	8	1.53	Putative ca1, Description = Carbonate dehydratase, PFAM = PF00484
115	1	NibenC_proteins_2024_LDW	Nbv0.3scaffold84109_1-4617	298	50148	12	12	11	11	1.52	Putative pgk, Description = Phosphoglycerate kinase, PFAM = PF00162
45	1	NibenC_proteins_2024_LDW	Niben101Scf01188_953008-964085	481	22594	17	17	5	5	1.52	Putative RABD2A, Description = Ras-related protein RABD2a, PFAM = PF00071
79	1	NibenC_proteins_2024_LDW	Nbv0.5scaffold3671_213012-220316	358	45733	14	14	10	10	1.51	Putative RPS1, Description = 30S ribosomal protein S1, chloroplastic, PFAM = PF00575;PF00575;PF00575
65	3	NibenC_proteins_2024_LDW	Niben101Scf01181_61995-66118	372	36481	18	18	8	8	1.51	Putative ARCA, Description = Guanine nucleotide-binding protein subunit beta-like protein, PFAM = PF00400;PF00400;PF00400;PF00400;PF00400;PF00400;PF00400
141	1	NibenC_proteins_2024_LDW	Niben101Scf01190_388691-420955	253	41205	12	12	8	8	1.51	Putative SH3P2, Description = SH3 domain-containing protein 2, PFAM = PF14604
46	1	NibenC_proteins_2024_LDW	Nbv0.3scaffold16653_4716-8619	476	22839	10	10	5	5	1.49	Putative rps9, Description = 30S ribosomal protein S9, chloroplastic, PFAM = PF00380
338	1	NibenC_proteins_2024_LDW	Niben101Scf04300_10602-16019	104	13733	6	6	3	3	1.46	Putative RPS20, Description = 40S ribosomal protein S20, PFAM = PF00338
152	1	NibenC_proteins_2024_LDW	Nbv0.3scaffold10657_7443-13059	233	23349	7	7	5	5	1.45	Putative RABB1C, Description = Ras-related protein RABB1c, PFAM = PF00071
199	1	NibenC_proteins_2024_LDW	Niben101Scf13703_137840-141974	178	23331	11	11	5	5	1.45	Putative RPS10A, Description = 40S ribosomal protein S10-1, PFAM = PF03501
264	3	NibenC_proteins_2024_LDW	Niben101Scf03293_163706-167038	80	18688	4	4	4	4	1.44	Putative RPL21A, Description = 60S ribosomal protein L21-1, PFAM = PF01157
318	1	NibenC_proteins_2024_LDW	Niben101Scf07541_63650-64899	111	4481	7	7	1	1	1.41	Putative psbF, Description = Cytochrome b559 subunit beta, PFAM = PF00283
4	2	NibenC_proteins_2024_LDW	Nbv0.5scaffold1353_422214-425646	474	38425	24	24	8	8	1.4	Putative rbcL, Description = Ribulose bisphosphate carboxylase large chain, PFAM = PF00016;PF00016;PF02788
150	1	NibenC_proteins_2024_LDW	Niben101Scf02073_438153-442581	243	24284	8	8	5	5	1.36	Putative RPL15, Description = 60S ribosomal protein L15, PFAM = PF00827
5	3	NibenC_proteins_2024_LDW	Niben101Scf01834_426787-430097	892	49037	28	28	9	9	1.36	Putative eRF1, Description = Eukaryotic peptide chain release factor subunit 1, PFAM = PF03463;PF03464;PF03465
110	1	NibenC_proteins_2024_LDW	Niben101Scf03600_495598-503911	308	59004	15	15	12	12	1.36	Putative G6PDH, Description = Glucose-6-phosphate 1-dehydrogenase, cytoplasmic isoform, PFAM = PF00479;PF02781
21	1	NibenC_proteins_2024_LDW	Niben101Scf01462_264480-284794	894	98857	29	29	20	20	1.36	Putative RPN1A, Description = 26S proteasome non-ATPase regulatory subunit 2 homolog A, PFAM = PF01851;PF01851
287	1	NibenC_proteins_2024_LDW	Niben101Scf01063_962702-968454	124	29458	6	6	6	6	1.35	Putative ENH1, Description = Putative uncharacterized protein At5g17170, PFAM =
362	2	NibenC_proteins_2024_LDW	Niben101Scf24322_9513-12632	70	9591	3	3	2	2	1.35	Putative s31, Description = 30S ribosomal protein S31, chloroplastic, PFAM = PF17067
94	2	NibenC_proteins_2024_LDW	Niben044Scf00012648Ctg008_15972-21918	273	44459	11	11	9	9	1.35	Putative MPT3, Description = Mitochondrial phosphate carrier protein 3, mitochondrial, PFAM = PF00153;PF00153
15	1	NibenC_proteins_2024_LDW	Niben101Scf01066_135807-147193	1129	94426	40	40	19	19	1.34	Putative epn2, Description = Epsin-2, PFAM = PF01417
36	1	NibenC_proteins_2024_LDW	Niben044Scf00037026Ctg003_24673-28204	611	49587	24	24	10	10	1.34	Putative ef1a, Description = Elongation factor 1-alpha, PFAM = PF00009;PF03144;PF03143
104	1	NibenC_proteins_2024_LDW	Nbv0.3scaffold15025_1-3534	315	24608	9	9	5	5	1.34	Putative PSAF, Description = Photosystem I reaction center subunit III, chloroplastic, PFAM = PF02507
95	2	NibenC_proteins_2024_LDW	Niben101Scf10228_17169-21503	310	44785	11	11	8	8	1.34	Putative RPL4D, Description = 60S ribosomal protein L4-2, PFAM = PF14374;PF00573
95	1	NibenC_proteins_2024_LDW	Niben101Scf00294_310049-315068	333	44783	11	11	8	8	1.34	Putative RPL4D, Description = 60S ribosomal protein L4-2, PFAM = PF14374;PF00573
30	1	NibenC_proteins_2024_LDW	Nbv0.5scaffold260_303433-792580	675	44945	21	21	8	8	1.33	Putative atpB, Description = ATP synthase subunit beta, PFAM = PF00006;PF02874
95	3	NibenC_proteins_2024_LDW	Niben044Scf00039797Ctg000_1-4257	293	44913	12	12	8	8	1.33	Putative RPL4D, Description = 60S ribosomal protein L4-2, PFAM = PF00573;PF14374
3	6	Student_Contaminants	O43790	301	55120	13	13	11	11	1.32	SWISS-PROT:O43790 Keratin, type II cuticular Hb6 (Hair keratin, type II Hb6) (ghHb6) - Homo sapiens (Human).
312	1	NibenC_proteins_2024_LDW	Niben044Scf00031890Ctg001_6538-7437	115	4629	3	3	1	1	1.31	Putative rpmJ, Description = 50S ribosomal protein L36, PFAM = PF00444
8	2	NibenC_proteins_2024_LDW	Niben101Scf04958_68122-71648	889	55476	32	32	10	10	1.31	Putative ATPA, Description = ATP synthase subunit alpha, mitochondrial, PFAM = PF00006;PF00306;PF02874
78	1	NibenC_proteins_2024_LDW	Niben101Scf12083_49467-55962	360	55793	14	14	11	11	1.3	Putative 21D7, Description = Probable 26S proteasome non-ATPase regulatory subunit 3, PFAM = PF08375;PF01399
199	2	NibenC_proteins_2024_LDW	Niben101Scf01689_449721-454849	147	20058	9	9	4	4	1.29	Putative RPS10A, Description = 40S ribosomal protein S10-1, PFAM = PF03501
131	4	NibenC_proteins_2024_LDW	Niben101Ctg13733_1-2139	96	14974	6	6	3	3	1.29	Putative gad, Description = Glutamate decarboxylase, PFAM = PF00282
200	1	NibenC_proteins_2024_LDW	Niben101Scf02316_38327-42248	178	14983	6	6	3	3	1.29	Putative RPS26B, Description = 40S ribosomal protein S26-2, PFAM = PF01283
41	1	NibenC_proteins_2024_LDW	Niben044Scf00008488Ctg013_455-4778	528	30451	18	18	6	6	1.29	Putative LHCB5, Description = Chlorophyll a-b binding protein CP26, chloroplastic, PFAM = PF00504
50	1	NibenC_proteins_2024_LDW	Nbv0.3scaffold21972_1903-7616	448	45956	14	14	8	8	1.28	Putative ANT, Description = ADP,ATP carrier protein, mitochondrial, PFAM = PF00153;PF00153;PF00153
194	1	NibenC_proteins_2024_LDW	Niben101Scf00858_173495-177452	180	20234	6	6	4	4	1.28	Putative RPL24, Description = 50S ribosomal protein L24, chloroplastic, PFAM = PF00467;PF17136
15	2	NibenC_proteins_2024_LDW	Niben044Scf00000030Ctg016_1-8001	1124	92319	39	39	18	18	1.28	Putative epn2, Description = Epsin-2, PFAM = PF01417
228	1	NibenC_proteins_2024_LDW	Niben044Scf00020875Ctg009_23439-26433	160	9935	6	6	2	2	1.27	Putative RPS27B, Description = 40S ribosomal protein S27-2, PFAM = PF01667
34	3	NibenC_proteins_2024_LDW	Nbv0.3scaffold35646_18458-21312	210	20394	13	13	4	4	1.26	Putative rbcS, Description = Ribulose bisphosphate carboxylase small chain, PFAM = PF12338;PF00101
197	2	NibenC_proteins_2024_LDW	Niben101Scf00453_767599-770794	157	30832	6	6	6	6	1.26	Putative BOU, Description = Mitochondrial carnitine/acylcarnitine carrier-like protein, PFAM = PF00153;PF00153;PF00153
22	2	NibenC_proteins_2024_LDW	Niben101Scf02030_197612-210149	865	104118	33	33	20	20	1.26	Putative copB2, Description = Coatomer subunit beta, PFAM = PF00400;PF00400;PF00400;PF00400;PF00400;PF04053
259	1	NibenC_proteins_2024_LDW	Niben044Scf00052917Ctg002_2918-5863	137	25800	5	5	5	5	1.26	Putative gst7, Description = Tau class glutathione S-transferase, PFAM = PF02798;PF00043
34	2	NibenC_proteins_2024_LDW	Niben101Scf04196_58405-60860	306	20576	15	15	4	4	1.25	Putative rbcS, Description = Ribulose bisphosphate carboxylase small chain, PFAM = PF12338;PF00101
357	1	NibenC_proteins_2024_LDW	Niben101Scf01054_1319224-1322333	99	15471	5	5	3	3	1.24	Putative RPS12, Description = 40S ribosomal protein S12, PFAM = PF01248
357	2	NibenC_proteins_2024_LDW	Niben101Scf00472_10330-14080	92	15459	5	5	3	3	1.24	Putative RPS12, Description = 40S ribosomal protein S12, PFAM = PF01248
155	1	NibenC_proteins_2024_LDW	Niben101Scf07383_1248951-1254940	230	41862	13	13	8	8	1.24	Putative strE, Description = dTDP-glucose 4,6-dehydratase, PFAM = PF01370
466	1	NibenC_proteins_2024_LDW	Niben101Scf06280_162409-166546	63	10232	3	3	2	2	1.23	Putative b12D, Description = B12D-like protein, PFAM = PF06522
267	1	NibenC_proteins_2024_LDW	Niben101Scf08684_450489-452012	134	15545	7	7	3	3	1.23	Putative rpl20, Description = 50S ribosomal protein L20, chloroplastic, PFAM = PF00453
217	1	NibenC_proteins_2024_LDW	Nbv0.5scaffold2437_50613-53541	169	31668	8	8	6	6	1.22	Putative RPL4, Description = 50S ribosomal protein L4, chloroplastic, PFAM = PF00573
68	2	NibenC_proteins_2024_LDW	Nbv0.3scaffold96346_1-4124	350	63673	15	15	11	11	1.22	Putative EAS3, Description = 5-epi-aristolochene synthase, PFAM = PF03936;PF01397
37	2	NibenC_proteins_2024_LDW	Niben101Scf06382_67309-73321	543	58390	15	15	9	9	1.22	Putative GSA, Description = Glutamate-1-semialdehyde 2,1-aminomutase, chloroplastic, PFAM = PF00202
326	1	NibenC_proteins_2024_LDW	Nbv0.3scaffold98949_757-4029	108	20958	4	4	4	4	1.22	Putative atpF, Description = ATP synthase subunit b, chloroplastic, PFAM = PF00430
218	1	NibenC_proteins_2024_LDW	Niben044Scf00007972Ctg009_9084-13558	169	15670	6	6	3	3	1.21	Putative CURT1C, Description = Protein CURVATURE THYLAKOID 1C, chloroplastic, PFAM = PF14159
10	1	NibenC_proteins_2024_LDW	Niben101Scf05283_35366-54200	1368	86712	40	40	16	16	1.19	Putative At1g30470, Description = SIT4 phosphatase-associated family protein, PFAM = PF04499;PF04499
9	6	Student_Contaminants	Q15323	340	48628	13	13	9	9	1.18	SWISS-PROT:Q15323 Keratin, type I cuticular HA1 (Hair keratin, type I HA1)
167	1	NibenC_proteins_2024_LDW	Niben101Scf06117_90092-94646	215	43567	9	9	8	8	1.17	Putative POR1, Description = Protochlorophyllide reductase, chloroplastic, PFAM = PF00106
52	1	NibenC_proteins_2024_LDW	Niben101Scf01820_53714-56892	445	43469	16	16	8	8	1.17	Putative METK5, Description = S-adenosylmethionine synthase 5, PFAM = PF02772;PF00438;PF02773
22	1	NibenC_proteins_2024_LDW	Nbv0.5scaffold1782_373866-391350	886	104028	34	34	19	19	1.17	Putative copB2, Description = Coatomer subunit beta, PFAM = PF04053;PF00400;PF00400;PF00400;PF00400;PF00400
5	2	NibenC_proteins_2024_LDW	Niben101Scf00912_528259-531569	1001	49248	29	29	9	9	1.16	Putative eRF1, Description = Eukaryotic peptide chain release factor subunit 1, PFAM = PF03465;PF03464;PF03463
140	1	NibenC_proteins_2024_LDW	Nbv0.5scaffold6_1555116-1558468	260	49351	9	9	9	9	1.16	Putative RAF2, Description = Rubisco accumulation factor 2, chloroplastic, PFAM =
463	1	NibenC_proteins_2024_LDW	Niben101Scf02293_317717-320157	64	16266	4	4	3	3	1.15	Putative PSAG, Description = Photosystem I reaction center subunit V, chloroplastic, PFAM = PF01241
271	1	NibenC_proteins_2024_LDW	Niben101Scf00912_399270-401704	132	16269	5	5	3	3	1.15	Putative RPS17, Description = 40S ribosomal protein S17, PFAM = PF00833
314	1	NibenC_proteins_2024_LDW	Nbv0.3scaffold9848_38596-47054	114	21965	4	4	4	4	1.14	Putative sar1, Description = Small COPII coat GTPase SAR1, PFAM = PF00025
411	1	NibenC_proteins_2024_LDW	Niben101Scf01346_176708-180670	76	16440	5	5	3	3	1.13	Putative RPS19B, Description = 40S ribosomal protein S19-2, PFAM = PF01090
186	2	NibenC_proteins_2024_LDW	Niben101Scf12394_194510-198253	147	22048	7	7	4	4	1.13	Putative rps7, Description = 40S ribosomal protein S7, PFAM = PF01251
186	1	NibenC_proteins_2024_LDW	Niben101Scf02881_37418-42023	187	22109	8	8	4	4	1.13	Putative rps7, Description = 40S ribosomal protein S7, PFAM = PF01251
74	1	NibenC_proteins_2024_LDW	Nbv0.3scaffold1545_25235-34994	367	50287	17	17	9	9	1.13	Putative CRT3, Description = Calreticulin-3, PFAM = PF00262;PF00262
144	2	NibenC_proteins_2024_LDW	Niben101Scf08091_5910-12909	162	44804	10	10	8	8	1.12	Putative RPT4B, Description = 26S protease regulatory subunit S10B homolog B, PFAM = PF00004
144	3	NibenC_proteins_2024_LDW	Niben101Scf05300_286412-295573	120	44906	9	9	8	8	1.12	Putative RPT4B, Description = 26S protease regulatory subunit S10B homolog B, PFAM = PF00004
488	1	NibenC_proteins_2024_LDW	Niben101Scf01658_305682-310582	59	11072	2	2	2	2	1.09	Putative RPL37B, Description = 60S ribosomal protein L37-2, PFAM = PF01907
126	1	NibenC_proteins_2024_LDW	Niben101Scf03602_18299-112517	277	57202	13	13	10	10	1.09	Putative HSR4, Description = Protein HYPER-SENSITIVITY-RELATED 4, PFAM = PF14363;PF00004
122	1	NibenC_proteins_2024_LDW	Niben101Scf00858_496640-500514	283	28469	10	10	5	5	1.09	Putative RPL8A, Description = 60S ribosomal protein L8-1, PFAM = PF00181;PF03947
122	2	NibenC_proteins_2024_LDW	Niben044Scf00015607Ctg007_3715-9630	172	28405	6	6	5	5	1.09	Putative RPL8A, Description = 60S ribosomal protein L8-1, PFAM = PF03947;PF00181
48	1	NibenC_proteins_2024_LDW	Niben101Scf01048_13230-20354	470	57343	12	12	9	9	1.09	Putative shm2, Description = Serine hydroxymethyltransferase, PFAM = PF00464
153	2	NibenC_proteins_2024_LDW	Nbv0.5scaffold4167_63985-67827	223	22737	6	6	4	4	1.08	Putative PSAL, Description = Photosystem I reaction center subunit XI, chloroplastic, PFAM = PF02605
118	1	NibenC_proteins_2024_LDW	Niben101Scf05405_870799-881966	290	63513	13	13	11	11	1.08	Putative P4HB, Description = Protein disulfide-isomerase, PFAM = PF00085;PF00085;PF13848
68	1	NibenC_proteins_2024_LDW	Niben101Scf03993_543845-548237	387	63608	15	15	10	10	1.08	Putative EAS3, Description = 5-epi-aristolochene synthase, PFAM = PF03936;PF01397
13	2	NibenC_proteins_2024_LDW	Nbv0.5scaffold5650_123793-129138	1071	28867	20	20	4	4	1.07	Putative GRP, Description = RNA-binding (RRM/RBD/RNP motif) family protein, PFAM = PF00076
233	1	NibenC_proteins_2024_LDW	Niben101Scf02320_117813-122448	155	23251	8	8	4	4	1.06	Putative RPL17, Description = 50S ribosomal protein L17, chloroplastic, PFAM = PF01196
171	1	NibenC_proteins_2024_LDW	Niben101Scf05304_13575-24089	207	52762	13	13	9	9	1.06	Putative ALDH, Description = Aldehyde dehydrogenase, PFAM = PF00171
233	2	NibenC_proteins_2024_LDW	Niben101Scf00262_242969-247711	121	23316	9	9	4	4	1.05	Putative RPL17, Description = 50S ribosomal protein L17, chloroplastic, PFAM = PF01196
152	2	NibenC_proteins_2024_LDW	Niben101Scf01328_112754-120048	190	23361	6	6	4	4	1.05	Putative RABB1B, Description = Ras-related protein RABB1b, PFAM = PF00071
83	1	NibenC_proteins_2024_LDW	Nbv0.3scaffold44926_12638-17208	349	17450	4	4	3	3	1.05	Putative SPA, Description = Protein SPA, chloroplastic, PFAM =
189	2	NibenC_proteins_2024_LDW	Nbv0.3scaffold6345_15548-19691	100	11550	4	4	2	2	1.04	Putative RpP2, Description = Ribosomal protein P2, PFAM = PF00428
153	1	NibenC_proteins_2024_LDW	Niben101Scf06919_61156-65386	233	23499	6	6	4	4	1.04	Putative PSAL, Description = Photosystem I reaction center subunit XI, chloroplastic, PFAM = PF02605
91	1	NibenC_proteins_2024_LDW	Nbv0.3scaffold50569_9982-14969	338	47751	13	13	8	8	1.03	Putative B38, Description = DnaJ homolog, PFAM = PF00226;PF00684;PF01556
618	1	NibenC_proteins_2024_LDW	Niben044Scf00004697Ctg000_1-1127	42	11723	2	2	2	2	1.01	Putative EXL2, Description = Phosphate-responsive 1 family protein, PFAM = PF04674
30	2	NibenC_proteins_2024_LDW	Nbv0.5scaffold165_844543-850149	467	54420	15	15	9	9	1.01	Putative ATPB, Description = ATP synthase subunit beta, mitochondrial, PFAM = PF02874;PF00006
66	1	NibenC_proteins_2024_LDW	Niben101Scf12789_124018-125932	394	30118	11	11	5	5	1.01	Putative CRRSP55, Description = Cysteine-rich repeat secretory protein 55, PFAM = PF01657;PF01657
9	5	Student_Contaminants	Q04695	427	48361	19	19	8	8	1.01	SWISS-PROT:Q04695 Tax_Id=9606 Gene_Symbol=KRT17 Keratin, type I cytoskeletal 17
89	1	NibenC_proteins_2024_LDW	Niben101Scf00176_542087-545367	341	24174	12	12	4	4	1	Putative psbQ, Description = Chloroplast oxygen-evolving protein 16 kDa subunit, PFAM = PF05757
8	3	NibenC_proteins_2024_LDW	Nbv0.5scaffold4891_94153-96690	327	55181	14	14	8	8	0.99	Putative atpA, Description = ATP synthase subunit alpha, chloroplastic, PFAM = PF02874;PF00306;PF00006
284	1	NibenC_proteins_2024_LDW	Niben044Scf00032684Ctg001_4476-9305	125	24296	6	6	4	4	0.99	Putative RPL19, Description = 50S ribosomal protein L19, chloroplastic, PFAM = PF01245
144	1	NibenC_proteins_2024_LDW	Nbv0.5scaffold2330_303923-312001	248	49053	12	12	8	8	0.99	Putative rpt3, Description = 26S proteasome regulatory complex, PFAM = PF00004
52	2	NibenC_proteins_2024_LDW	Niben101Scf02502_472907-476076	444	43012	13	13	7	7	0.99	Putative SAM3, Description = S-adenosylmethionine synthase 3, PFAM = PF02772;PF00438;PF02773
32	1	NibenC_proteins_2024_LDW	Nbv0.3scaffold59808_1021-7340	660	80197	23	23	13	13	0.99	Putative cbbT, Description = Transketolase, PFAM = PF00456;PF02780;PF02779
197	1	NibenC_proteins_2024_LDW	Nbv0.3scaffold35781_6766-9919	179	30770	5	5	5	5	0.98	Putative BOU, Description = Mitochondrial carnitine/acylcarnitine carrier-like protein, PFAM = PF00153;PF00153;PF00153
646	1	NibenC_proteins_2024_LDW	Niben101Scf17290_1-4493	40	12062	3	3	2	2	0.97	Putative RPP3A, Description = 60S acidic ribosomal protein P3, PFAM = PF00428
362	1	NibenC_proteins_2024_LDW	Nbv0.3scaffold1480_21178-23731	96	12153	4	4	2	2	0.97	Putative s31, Description = 30S ribosomal protein S31, chloroplastic, PFAM = PF17067
101	2	NibenC_proteins_2024_LDW	Niben101Scf10222_424853-431758	318	31000	10	10	4	4	0.97	Putative mipA, Description = Plasma membrane intrinsic protein, PFAM = PF00230
101	1	NibenC_proteins_2024_LDW	Niben101Scf02576_78961-86843	326	30968	10	10	4	4	0.97	Putative mipA, Description = Plasma membrane intrinsic protein, PFAM = PF00230
131	1	NibenC_proteins_2024_LDW	Niben101Scf01241_223069-231863	270	56152	12	12	9	9	0.97	Putative GAD4, Description = Glutamate decarboxylase 4, PFAM = PF00282
258	1	NibenC_proteins_2024_LDW	Nbv0.3scaffold9176_2211-10381	137	24710	6	6	4	4	0.97	Putative ahpC, Description = Peroxiredoxin, PFAM = PF00578;PF10417
320	1	NibenC_proteins_2024_LDW	Nbv0.3scaffold12402_39151-43394	110	31084	6	6	5	5	0.97	Putative cab, Description = Chlorophyll a-b binding protein, chloroplastic, PFAM = PF00504
48	3	NibenC_proteins_2024_LDW	Niben044Scf00013207Ctg001_2680-6993	199	24858	10	10	4	4	0.96	Putative r10a, Description = Ribosomal protein, PFAM = PF00687
48	4	NibenC_proteins_2024_LDW	Niben044Scf00038689Ctg002_34281-38257	192	24949	10	10	4	4	0.96	Putative r10a, Description = Ribosomal protein, PFAM = PF00687
27	4	NibenC_proteins_2024_LDW	Niben101Scf04551_181539-185560	536	25056	13	13	4	4	0.95	Putative RPS8, Description = 40S ribosomal protein S8, PFAM = PF01201
61	1	NibenC_proteins_2024_LDW	Niben044Scf00047378Ctg000_459-15433	430	82732	18	18	13	13	0.95	Putative SE, Description = Serrate RNA effector molecule, PFAM = PF12066;PF04959
3	7	Student_Contaminants	P78386	256	57306	11	11	9	9	0.94	SWISS-PROT:P78386 Keratin, type II cuticular Hb5 (Hair keratin, type II Hb5) - Homo sapiens (Human).
76	1	NibenC_proteins_2024_LDW	Niben044Scf00012174Ctg019_6319-13076	362	50935	12	12	8	8	0.94	Putative RPT2A, Description = 26S proteasome regulatory subunit 4 homolog A, PFAM = PF00004
182	2	NibenC_proteins_2024_LDW	Niben101Scf01958_366935-370291	190	25427	5	5	4	4	0.93	Putative RPL6, Description = 60S ribosomal protein L6, PFAM = PF01159;PF03868
61	2	NibenC_proteins_2024_LDW	Nbv0.3scaffold44998_434-15459	429	83725	17	17	13	13	0.93	Putative SE, Description = Serrate RNA effector molecule, PFAM = PF04959;PF12066
344	2	NibenC_proteins_2024_LDW	Nbv0.5scaffold3372_247538-254132	73	31991	5	5	5	5	0.93	Putative dtc, Description = Dicarboxylate/tricarboxylate carrier, PFAM = PF00153;PF00153;PF00153
408	2	NibenC_proteins_2024_LDW	Niben101Scf00897_338585-350294	66	25779	5	5	4	4	0.92	Putative GSTU21, Description = Glutathione S-transferase U21, PFAM = PF02798;PF13410
344	1	NibenC_proteins_2024_LDW	Niben101Scf00571_1054593-1067203	102	32407	5	5	5	5	0.91	Putative dtc, Description = Dicarboxylate/tricarboxylate carrier, PFAM = PF00153;PF00153;PF00153
408	1	NibenC_proteins_2024_LDW	Niben044Scf00055160Ctg001_2302-5803	78	25861	5	5	4	4	0.91	Putative PARC, Description = Probable glutathione S-transferase parC, PFAM = PF02798;PF13410
406	1	NibenC_proteins_2024_LDW	Niben101Scf03514_61786-65787	79	19265	3	3	3	3	0.91	Putative CAPIP2, Description = CAPIP2, PFAM = PF06232
53	1	NibenC_proteins_2024_LDW	Niben101Scf16278_19155-26316	443	45950	12	12	7	7	0.9	Putative mpgB, Description = Mannose-1-phosphate guanylyltransferase, PFAM = PF00483;PF00132
862	2	NibenC_proteins_2024_LDW	Niben101Scf02147_184557-187831	23	12895	2	2	2	2	0.9	Putative psaD, Description = Photosystem I reaction center subunit II, PFAM = PF02531
195	1	NibenC_proteins_2024_LDW	Niben044Scf00027671Ctg004_1-3627	179	12914	6	6	2	2	0.9	Putative rplU, Description = 50S ribosomal protein L21, PFAM = PF00829
21	2	NibenC_proteins_2024_LDW	Niben101Scf04992_44200-56381	621	99373	22	22	15	15	0.9	Putative RPN1A, Description = 26S proteasome non-ATPase regulatory subunit 2 homolog A, PFAM = PF01851;PF01851
248	1	NibenC_proteins_2024_LDW	Niben101Scf00735_708571-718606	144	53114	8	8	8	8	0.89	Putative CTU2, Description = Cytoplasmic tRNA 2-thiolation protein 2, PFAM =
279	1	NibenC_proteins_2024_LDW	Niben044Scf00009241Ctg001_4316-7035	127	26413	6	6	4	4	0.89	Putative USP, Description = Universal stress protein, PFAM = PF00582
43	2	NibenC_proteins_2024_LDW	Niben101Scf04083_417043-422490	426	73911	17	17	11	11	0.88	Putative MED37F, Description = Mediator of RNA polymerase II transcription subunit 37f, PFAM = PF00012
13	3	NibenC_proteins_2024_LDW	Niben044Scf00015409Ctg008_1-2699	239	26685	10	10	3	3	0.88	Putative RBG3, Description = Glycine-rich RNA-binding protein 3, mitochondrial, PFAM = PF00076
9	8	Student_Contaminants	Q14525	239	47325	10	10	7	7	0.87	SWISS-PROT:Q14525 Keratin, type I cuticular HA3-II (Hair keratin, type I HA3-II)
341	1	NibenC_proteins_2024_LDW	Niben101Scf01283_279554-282672	103	40765	6	6	6	6	0.86	Putative MKK4, Description = Mitogen-activated protein kinase kinase 4, PFAM = PF00069
56	1	NibenC_proteins_2024_LDW	Niben101Scf00117_343718-350055	435	75388	15	15	11	11	0.85	Putative HSP70, Description = Stromal 70 kDa heat shock-related protein, chloroplastic, PFAM = PF00012
209	1	NibenC_proteins_2024_LDW	Niben101Scf06437_169556-174635	173	27205	8	8	4	4	0.85	Putative RPL13, Description = 50S ribosomal protein L13, chloroplastic, PFAM = PF00572
193	1	NibenC_proteins_2024_LDW	Niben101Scf14012_73973-76680	180	27249	9	9	4	4	0.85	Putative rps2, Description = 30S ribosomal protein S2, chloroplastic, PFAM = PF00318
209	2	NibenC_proteins_2024_LDW	Niben101Scf04528_506753-511720	158	27219	8	8	4	4	0.85	Putative rplM, Description = 50S ribosomal protein L13, PFAM = PF00572
62	2	NibenC_proteins_2024_LDW	Niben101Scf05912_177497-185896	404	103075	18	18	15	15	0.85	Putative clpA, Description = ATPase AAA-2 domain protein, PFAM = PF02861;PF02861;PF02151;PF10431;PF07724;PF00004
178	1	NibenC_proteins_2024_LDW	Niben101Scf02370_187307-191388	200	34225	5	5	5	5	0.85	Putative arp, Description = 60S acidic ribosomal protein P0, PFAM = PF00428;PF00466
206	1	NibenC_proteins_2024_LDW	Niben101Scf04053_214372-216908	174	20473	4	4	3	3	0.85	Putative pr1b, Description = Pathogenesis-related protein 1, PFAM = PF00188
786	1	NibenC_proteins_2024_LDW	Niben101Scf01958_227267-229638	30	13508	2	2	2	2	0.84	Putative CYS5, Description = Cysteine proteinase inhibitor, PFAM = PF16845
269	1	NibenC_proteins_2024_LDW	Nbv0.3scaffold96361_1-3433	133	13507	5	5	2	2	0.84	Putative psaK, Description = Photosystem I reaction center subunit psaK, chloroplastic, PFAM = PF01241
478	1	NibenC_proteins_2024_LDW	Niben101Scf10409_238489-240875	62	13705	3	3	2	2	0.83	Putative corC, Description = Lipid transfer protein, PFAM = PF14547
131	2	NibenC_proteins_2024_LDW	Niben101Scf02395_310169-322832	239	56223	12	12	8	8	0.82	Putative GAD, Description = Glutamate decarboxylase, PFAM = PF00282
139	1	NibenC_proteins_2024_LDW	Niben101Scf05581_69090-76154	264	20867	6	6	2	2	0.82	Putative RPS10, Description = 30S ribosomal protein S10, chloroplastic, PFAM = PF00338
131	3	NibenC_proteins_2024_LDW	Niben101Scf00440_156950-160649	192	20933	9	9	3	3	0.82	Putative gad1, Description = Glutamate decarboxylase, PFAM = PF00282
62	3	NibenC_proteins_2024_LDW	Niben101Scf06621_105106-110108	212	56976	8	8	8	8	0.81	Putative clpA, Description = ATPase AAA-2 domain protein, PFAM = PF00004;PF02861;PF02861
729	1	NibenC_proteins_2024_LDW	Niben101Scf01339_651265-654699	33	6723	1	1	1	1	0.81	Putative RPS29, Description = 40S ribosomal protein S29, PFAM = PF00253
194	2	NibenC_proteins_2024_LDW	Niben101Scf02262_143707-151033	158	21250	4	4	3	3	0.81	Putative RPL24, Description = 50S ribosomal protein L24, chloroplastic, PFAM = PF00467;PF17136
538	1	NibenC_proteins_2024_LDW	Niben101Scf02105_371684-377120	53	28769	5	5	4	4	0.79	Putative GSTT1, Description = Glutathione S-transferase T1, PFAM = PF02798
23	1	NibenC_proteins_2024_LDW	Niben101Scf01548_42030-45185	779	28761	23	23	4	4	0.79	Putative CAB4, Description = Chlorophyll a-b binding protein 4, chloroplastic, PFAM = PF00504
192	1	NibenC_proteins_2024_LDW	Niben101Scf02195_731955-735666	180	28792	5	5	4	4	0.79	Putative , Description = , PFAM = PF03745
270	1	NibenC_proteins_2024_LDW	Niben101Scf03885_551480-554537	132	6927	4	4	1	1	0.79	Putative RPS30A, Description = 40S ribosomal protein S30, PFAM = PF04758
9	9	Student_Contaminants	Q8IUT8	234	50806	8	8	7	7	0.79	TREMBL:Q8IUT8 Type I hair keratin 4 - Homo sapiens (Human).
52	3	NibenC_proteins_2024_LDW	Niben044Scf00016613Ctg008_1314-4675	422	43761	13	13	6	6	0.78	Putative SAMS2, Description = S-adenosylmethionine synthase 2, PFAM = PF02772;PF02773;PF00438
558	1	NibenC_proteins_2024_LDW	Niben101Scf01418_307089-312647	50	14306	2	2	2	2	0.78	Putative nab, Description = Alba DNA/RNA-binding protein, PFAM = PF01918
129	1	NibenC_proteins_2024_LDW	Niben101Scf05304_387782-392985	270	29238	8	8	4	4	0.78	Putative PSBS, Description = Photosystem II 22 kDa protein, chloroplastic, PFAM = PF00504
37	3	NibenC_proteins_2024_LDW	Niben101Scf01478_555368-561286	390	51792	9	9	6	6	0.77	Putative GSA, Description = Glutamate-1-semialdehyde 2,1-aminomutase, chloroplastic, PFAM = PF00202
22	3	NibenC_proteins_2024_LDW	Nbv0.5scaffold620_513213-526866	637	104140	23	23	14	14	0.77	Putative copB2, Description = Coatomer subunit beta, PFAM = PF00400;PF00400;PF00400;PF00400;PF04053
175	1	NibenC_proteins_2024_LDW	Niben101Scf01052_603324-609795	202	44432	6	6	6	6	0.77	Putative RPN7, Description = 26S proteasome non-ATPase regulatory subunit 6 homolog, PFAM = PF10602;PF01399
557	1	NibenC_proteins_2024_LDW	Niben101Scf01314_7598-12899	50	14581	2	2	2	2	0.77	Putative bsd2, Description = Bundle sheath defective protein 2, PFAM =
956	1	NibenC_proteins_2024_LDW	Niben101Scf01934_70644-72905	23	7136	1	1	1	1	0.76	Putative RPL29A, Description = 60S ribosomal protein L29-1, PFAM = PF01779
446	1	NibenC_proteins_2024_LDW	Niben044Scf00003320Ctg003_52738-55002	67	14657	2	2	2	2	0.76	Putative RPL31, Description = 50S ribosomal protein L31, chloroplastic, PFAM = PF01197
30	3	NibenC_proteins_2024_LDW	Niben101Scf04973_54053-61401	328	59888	12	12	8	8	0.76	Putative ATPB, Description = ATP synthase subunit beta, mitochondrial, PFAM = PF11421;PF02874;PF00006
130	3	NibenC_proteins_2024_LDW	Nbv0.3scaffold67674_2454-9382	201	44985	8	8	5	5	0.76	Putative GAPCP2, Description = Glyceraldehyde-3-phosphate dehydrogenase GAPCP2, chloroplastic, PFAM = PF02800;PF00044
62	1	NibenC_proteins_2024_LDW	Niben101Scf07935_264682-271850	427	105882	17	17	14	14	0.75	Putative CD4A, Description = ATP-dependent Clp protease ATP-binding subunit ClpA homolog CD4A, chloroplastic, PFAM = PF07724;PF00004;PF02861;PF02861;PF10431;PF02151
134	1	NibenC_proteins_2024_LDW	Niben101Scf00367_272671-278452	267	30209	8	8	4	4	0.74	Putative HrBP1, Description = Harpin binding protein 1, PFAM = PF04755
334	1	NibenC_proteins_2024_LDW	Niben044Scf00004432Ctg011_3673-11874	105	45492	7	7	6	6	0.74	Putative At5g06970, Description = AT5g06970/MOJ9_14, PFAM = PF05664
100	1	NibenC_proteins_2024_LDW	Niben101Scf04195_86368-98545	327	68907	9	9	9	9	0.74	Putative atpA, Description = V-type proton ATPase catalytic subunit A, PFAM = PF00006;PF16886;PF02874
3	5	Student_Contaminants	P05787	346	53671	12	12	7	7	0.73	SWISS-PROT:P05787 Tax_Id=9606 Gene_Symbol=KRT8 Keratin, type II cytoskeletal 8
169	1	NibenC_proteins_2024_LDW	Niben101Scf04232_43501-53798	213	85215	12	12	11	11	0.73	Putative RH24, Description = DEAD-box ATP-dependent RNA helicase 24, PFAM = PF00271;PF00270
883	1	NibenC_proteins_2024_LDW	Niben101Scf00484_140310-142504	26	7462	1	1	1	1	0.72	Putative RPS28, Description = 40S ribosomal protein S28, PFAM = PF01200
243	1	NibenC_proteins_2024_LDW	Nbv0.3scaffold31287_7920-12941	148	39374	5	5	4	4	0.71	Putative HR23, Description = Putative DNA repair protein RAD23-1, PFAM = PF00627;PF00627;PF09280;PF00240
350	1	NibenC_proteins_2024_LDW	Niben044Scf00010885Ctg005_6309-8755	100	15536	4	4	2	2	0.7	Putative MicEmUP1, Description = BnaC06g35550D protein, PFAM = PF06549
170	1	NibenC_proteins_2024_LDW	Niben101Scf00480_1-4764	211	31488	4	4	4	4	0.7	Putative Sb03g044430, Description = Putative uncharacterized protein Sb03g044430, PFAM = PF13806
97	1	NibenC_proteins_2024_LDW	Niben101Scf07327_342115-347864	329	39497	12	12	5	5	0.7	Putative cs1, Description = Cysteine synthase, PFAM = PF00291
43	1	NibenC_proteins_2024_LDW	Niben101Scf02771_132776-137895	491	71489	13	13	8	8	0.7	Putative hspB, Description = Heat shock protein 70, PFAM = PF00012
32	2	NibenC_proteins_2024_LDW	Nbv0.5scaffold6578_45542-52464	479	79826	19	19	10	10	0.7	Putative cbbT, Description = Transketolase, PFAM = PF02779;PF02780;PF00456
78	2	NibenC_proteins_2024_LDW	Niben101Scf00780_443933-451759	206	56000	9	9	7	7	0.69	Putative 21D7, Description = Probable 26S proteasome non-ATPase regulatory subunit 3, PFAM = PF01399;PF08375
190	1	NibenC_proteins_2024_LDW	Niben101Scf00033_172072-187188	183	39970	6	6	5	5	0.69	Putative ATPC, Description = ATP synthase subunit gamma, mitochondrial, PFAM = PF00231
49	1	NibenC_proteins_2024_LDW	Nbv0.3scaffold13511_12742-18388	454	80473	13	13	10	10	0.69	Putative hspD, Description = Heat shock protein 90, PFAM = PF00183;PF02518
274	1	NibenC_proteins_2024_LDW	Niben101Scf02982_294853-302210	131	48265	7	7	6	6	0.69	Putative CER26, Description = Protein ECERIFERUM 26, PFAM = PF02458
239	1	Student_Contaminants	RabA1C	150	23969	5	5	3	3	0.69
823	1	NibenC_proteins_2024_LDW	Niben044Scf00017992Ctg002_1-1402	28	15837	2	2	2	2	0.69	Putative HM01045, Description = RNA-directed DNA polymerase (Reverse transcriptase) domain containing protein, PFAM =
529	1	NibenC_proteins_2024_LDW	Niben101Scf00206_78125-81905	54	15897	2	2	2	2	0.69	Putative RPL28A, Description = 60S ribosomal protein L28-1, PFAM = PF01778
537	1	NibenC_proteins_2024_LDW	Niben101Scf00631_174113-177565	53	15839	3	3	2	2	0.69	Putative RPS23A, Description = 40S ribosomal protein S23-1, PFAM = PF00164
202	1	NibenC_proteins_2024_LDW	Niben044Scf00016250Ctg022_21-4372	177	32333	6	6	4	4	0.68	Putative 179B, Description = 40S ribosomal protein SA, PFAM = PF00318;PF00318
289	1	NibenC_proteins_2024_LDW	Niben101Scf00647_364684-369612	124	32461	5	5	4	4	0.68	Putative eif3g, Description = Eukaryotic translation initiation factor 3 subunit G, PFAM = PF12353;PF00076
234	1	NibenC_proteins_2024_LDW	Niben101Scf00897_165734-171136	155	40627	8	8	5	5	0.68	Putative GLO1, Description = Peroxisomal (S)-2-hydroxy-acid oxidase GLO1, PFAM = PF01070
132	1	NibenC_proteins_2024_LDW	Nbv0.3scaffold27087_2176-11434	268	65584	11	11	8	8	0.67	Putative RH37, Description = DEAD-box ATP-dependent RNA helicase 37, PFAM = PF00271;PF00270
16	3	NibenC_proteins_2024_LDW	Niben044Scf00021317Ctg000_5639-16638	95	49274	9	9	6	6	0.67	Putative TUFA, Description = Elongation factor Tu, mitochondrial, PFAM = PF03143;PF00009;PF03144
363	1	NibenC_proteins_2024_LDW	Niben101Scf11178_184527-185941	96	7916	2	2	1	1	0.67	Putative rpl33, Description = 50S ribosomal protein L33, chloroplastic, PFAM = PF00471
497	1	NibenC_proteins_2024_LDW	Niben101Scf03094_536337-540859	59	24687	3	3	3	3	0.66	Putative , Description = , PFAM = PF09032;PF04969
132	2	NibenC_proteins_2024_LDW	Niben101Scf05447_188097-211203	268	66435	11	11	8	8	0.66	Putative RH37, Description = DEAD-box ATP-dependent RNA helicase 37, PFAM = PF00271;PF00270
455	1	NibenC_proteins_2024_LDW	Nbv0.5scaffold3349_257307-260110	65	33108	5	5	4	4	0.66	Putative petB, Description = Cytochrome b6, PFAM = PF00737;PF00033
276	1	NibenC_proteins_2024_LDW	Niben101Scf01623_251279-255165	128	24715	3	3	3	3	0.66	Putative RPL19B, Description = 60S ribosomal protein L19-2, PFAM = PF01280
232	1	NibenC_proteins_2024_LDW	Nbv0.5scaffold3727_12867-34074	158	41628	5	5	5	5	0.66	Putative DRG3, Description = Developmentally-regulated G-protein 3, PFAM = PF16897;PF02824;PF01926
276	2	NibenC_proteins_2024_LDW	Niben101Scf03706_231834-236369	117	24834	3	3	3	3	0.66	Putative RPL19B, Description = 60S ribosomal protein L19-2, PFAM = PF01280
69	1	NibenC_proteins_2024_LDW	Niben101Scf12801_61583-74553	385	58630	8	8	7	7	0.66	Putative CCT8, Description = T-complex protein 1 subunit theta, PFAM = PF00118
117	1	NibenC_proteins_2024_LDW	Niben044Scf00034791Ctg000_322-4932	290	58589	10	10	7	7	0.66	Putative cpnL, Description = 60 kDa chaperonin, PFAM = PF00118
98	1	NibenC_proteins_2024_LDW	Niben101Scf07826_339411-355558	328	50354	10	10	6	6	0.65	Putative KAS12, Description = 3-oxoacyl-[acyl-carrier-protein] synthase I, chloroplastic, PFAM = PF00109;PF02801
162	1	NibenC_proteins_2024_LDW	Niben101Scf18639_96096-102064	223	41957	7	7	5	5	0.65	Putative CAS, Description = Calcium sensing receptor, chloroplastic, PFAM = PF00581
382	1	NibenC_proteins_2024_LDW	Niben101Scf08873_242755-245198	88	16538	3	3	2	2	0.65	Putative rpl27a, Description = S60 ribosomal protein L27a, PFAM = PF00828
203	1	Student_Contaminants	P00761	176	25078	6	6	3	3	0.65	SWISS-PROT:P00761|TRYP_PIG Trypsin - Sus scrofa (Pig).
74	2	NibenC_proteins_2024_LDW	Niben101Scf04375_451529-460951	258	50607	11	11	6	6	0.65	Putative crtA, Description = Calreticulin, PFAM = PF00262;PF00262
128	1	NibenC_proteins_2024_LDW	Nbv0.5scaffold1886_23979-39210	274	67871	10	10	8	8	0.65	Putative ARI8, Description = Probable E3 ubiquitin-protein ligase ARI8, PFAM = PF01485
169	2	NibenC_proteins_2024_LDW	Niben044Scf00043987Ctg002_2963-10476	182	85093	10	10	10	10	0.64	Putative RH24, Description = DEAD-box ATP-dependent RNA helicase 24, PFAM = PF00271;PF00270
252	1	NibenC_proteins_2024_LDW	Nbv0.5scaffold3037_263764-278302	139	51142	9	9	6	6	0.64	Putative RPN5B, Description = 26S proteasome non-ATPase regulatory subunit 12 homolog B, PFAM = PF01399
781	1	NibenC_proteins_2024_LDW	Niben101Scf00616_247025-249369	30	8259	2	2	1	1	0.64	Putative
430	1	NibenC_proteins_2024_LDW	Nbv0.5scaffold2381_150481-155350	72	25516	4	4	3	3	0.64	Putative rpn9, Description = 26S proteasome non-ATPase regulatory subunit 13, PFAM = PF01399
266	3	NibenC_proteins_2024_LDW	Niben101Scf02864_447736-452230	111	42847	5	5	5	5	0.64	Putative ald, Description = Fructose-bisphosphate aldolase, PFAM = PF00274
168	1	NibenC_proteins_2024_LDW	Niben044Scf00032642Ctg008_4161-10339	214	51451	6	6	6	6	0.64	Putative TIF3E1, Description = Eukaryotic translation initiation factor 3 subunit E, PFAM = PF09440;PF01399
266	1	NibenC_proteins_2024_LDW	Niben044Scf00028064Ctg000_4428-9998	134	43060	6	6	5	5	0.63	Putative ald, Description = Fructose-bisphosphate aldolase, PFAM = PF00274
179	1	NibenC_proteins_2024_LDW	Niben101Scf02210_573448-579619	200	34426	6	6	4	4	0.63	Putative otub1, Description = Ubiquitin thioesterase otubain-like protein, PFAM = PF10275
75	1	NibenC_proteins_2024_LDW	Nbv0.3scaffold2644_57872-67112	364	52015	9	9	6	6	0.63	Putative birc6, Description = Ubiquitin-conjugating enzyme E2 O, PFAM = PF00179
246	1	NibenC_proteins_2024_LDW	Nbv0.5scaffold265_216247-222280	144	17078	3	3	2	2	0.63	Putative Trs20, Description = Probable trafficking protein particle complex subunit 2, PFAM = PF04628
120	1	NibenC_proteins_2024_LDW	Niben044Scf00010488Ctg011_187-6093	289	78905	9	9	9	9	0.62	Putative ARC6, Description = Protein ACCUMULATION AND REPLICATION OF CHLOROPLASTS 6, chloroplastic, PFAM =
260	1	NibenC_proteins_2024_LDW	Niben101Scf00574_1096097-1104423	137	34924	6	6	4	4	0.62	Putative RPN8A, Description = 26S proteasome non-ATPase regulatory subunit 7 homolog A, PFAM = PF01398;PF13012
890	1	NibenC_proteins_2024_LDW	Niben101Scf07720_21459-32481	26	8439	1	1	1	1	0.62	Putative NRPB10, Description = DNA-directed RNA polymerases II, IV and V subunit 10, PFAM = PF01194
790	1	NibenC_proteins_2024_LDW	Niben101Scf06436_584704-586955	30	8472	1	1	1	1	0.62	Putative At2g45070, Description = Protein transport protein Sec61 subunit beta, PFAM = PF03911
184	1	NibenC_proteins_2024_LDW	Niben101Scf11178_178869-180375	189	35338	6	6	4	4	0.61	Putative petA, Description = Cytochrome f, PFAM = PF16639;PF01333
185	1	NibenC_proteins_2024_LDW	Nbv0.3scaffold23673_4802-8647	189	26473	4	4	3	3	0.61	Putative CAB6A, Description = Chlorophyll a-b binding protein 6A, chloroplastic, PFAM = PF00504
43	4	NibenC_proteins_2024_LDW	Niben101Scf12868_62121-66949	337	71365	12	12	7	7	0.61	Putative HSP70, Description = Heat shock cognate 70 kDa protein, PFAM = PF00012
369	1	NibenC_proteins_2024_LDW	Niben101Scf01339_270793-274344	92	17560	2	2	1	1	0.61	Putative RPS18, Description = 40S ribosomal protein S18, PFAM = PF00416
534	1	NibenC_proteins_2024_LDW	Niben101Scf03548_298598-305148	54	35538	4	4	4	4	0.61	Putative CHLM, Description = Magnesium protoporphyrin IX methyltransferase, chloroplastic, PFAM = PF07109
414	1	NibenC_proteins_2024_LDW	Niben101Scf00675_314970-319959	76	35746	4	4	4	4	0.6	Putative ANXA13, Description = Annexin A13, PFAM = PF00191;PF00191;PF00191;PF00191
144	6	NibenC_proteins_2024_LDW	Niben044Scf00058566Ctg000_1-7049	79	44963	6	6	5	5	0.6	Putative RPT6A, Description = 26S protease regulatory subunit 8 homolog A, PFAM = PF00004
476	2	NibenC_proteins_2024_LDW	Nbv0.3scaffold134183_1-1494	53	17775	3	3	2	2	0.6	Putative rpl22, Description = 50S ribosomal protein L22, chloroplastic, PFAM = PF00237
481	1	NibenC_proteins_2024_LDW	Nbv0.5scaffold45_1205146-1210755	61	17706	2	2	2	2	0.6	Putative bkr2, Description = 3-oxoacyl-(Acyl-carrier-protein) reductase, PFAM = PF00106
296	1	Student_Contaminants	Citrine	121	27345	4	4	3	3	0.58
31	2	NibenC_proteins_2024_LDW	Niben101Scf01237_148787-164750	649	193828	28	28	21	21	0.58	Putative CHC2, Description = Clathrin heavy chain 2, PFAM = PF00637;PF00637;PF00637;PF00637;PF00637;PF00637;PF00637;PF01394;PF01394;PF09268;PF13838
212	1	NibenC_proteins_2024_LDW	Niben101Scf03473_147198-157217	171	36728	5	5	4	4	0.58	Putative eIF7, Description = Eukaryotic translation initiation factor 3 subunit I, PFAM = PF00400;PF00400;PF00400;PF00400;PF00400
286	1	NibenC_proteins_2024_LDW	Nbv0.5scaffold1685_227049-235780	125	36692	4	4	4	4	0.58	Putative ssr, Description = Succinate-semialdehyde reductase, PFAM = PF08240;PF00107
161	1	NibenC_proteins_2024_LDW	Niben101Scf09264_31184-44090	223	64962	10	10	7	7	0.58	Putative pdi, Description = Protein disulfide-isomerase, PFAM = PF00085;PF00085;PF13848
111	1	NibenC_proteins_2024_LDW	Niben044Scf00026116Ctg004_3221-9289	304	46311	10	10	5	5	0.58	Putative STR4, Description = Rhodanese-like domain-containing protein 4, chloroplastic, PFAM =
447	1	NibenC_proteins_2024_LDW	Niben101Scf17701_191832-195571	66	18331	2	2	2	2	0.58	Putative PSAN, Description = Photosystem I reaction center subunit N, chloroplastic, PFAM = PF05479
244	1	NibenC_proteins_2024_LDW	Niben101Scf01764_84915-91803	147	28096	5	5	3	3	0.57	Putative KK1_000266, Description = RWD domain-containing protein 1, PFAM = PF05773
80	1	NibenC_proteins_2024_LDW	Niben101Scf06026_132964-140410	358	47323	11	11	5	5	0.56	Putative Os03g0758900, Description = Os03g0758900 protein, PFAM = PF12204
91	2	NibenC_proteins_2024_LDW	Niben101Scf03817_1591044-1596217	223	47270	8	8	5	5	0.56	Putative dnaJ, Description = Putative DNAJ protein, PFAM = PF01556;PF00684;PF00226
149	1	NibenC_proteins_2024_LDW	Niben101Scf00193_102001-105269	244	47319	7	7	5	5	0.56	Putative RPN6, Description = 26S proteasome non-ATPase regulatory subunit 11 homolog, PFAM = PF01399
23	2	NibenC_proteins_2024_LDW	Niben044Scf00014580Ctg014_7458-10386	493	28273	15	15	3	3	0.56	Putative CAB1B, Description = Chlorophyll a-b binding protein 1B, chloroplastic, PFAM = PF00504
249	1	NibenC_proteins_2024_LDW	Niben101Scf10305_145510-150006	144	47551	6	6	5	5	0.56	Putative zip, Description = Putative desaturase-like protein, PFAM = PF02915
23	3	NibenC_proteins_2024_LDW	Niben044Scf00000987Ctg002_1036-3639	444	28363	14	14	3	3	0.56	Putative CABE, Description = Chlorophyll a-b binding protein E, chloroplastic, PFAM = PF00504
144	4	NibenC_proteins_2024_LDW	Niben101Scf00369_971192-977073	100	47699	7	7	5	5	0.56	Putative RPT5A, Description = 26S protease regulatory subunit 6A homolog A, PFAM = PF00004
442	1	NibenC_proteins_2024_LDW	Nbv0.3scaffold80645_600-7034	68	48002	5	5	5	5	0.55	Putative era, Description = GTPase Era, PFAM = PF07650;PF01926
48	2	NibenC_proteins_2024_LDW	Niben101Scf03624_667149-673981	276	57792	8	8	5	5	0.55	Putative shmt, Description = Serine hydroxymethyltransferase, PFAM = PF00464
31	1	NibenC_proteins_2024_LDW	Niben044Scf00048496Ctg002_19092-33417	666	193999	26	26	20	20	0.55	Putative CHC2, Description = Clathrin heavy chain 2, PFAM = PF01394;PF01394;PF00637;PF00637;PF00637;PF00637;PF00637;PF00637;PF00637;PF13838;PF09268
211	1	NibenC_proteins_2024_LDW	Nbv0.3scaffold58774_8326-12271	172	38946	6	6	4	4	0.54	Putative SKIP19, Description = F-box protein SKIP19, PFAM = PF13516;PF13516;PF12937
364	1	NibenC_proteins_2024_LDW	Niben101Scf02160_638477-640725	94	9391	2	2	1	1	0.54	Putative psbE, Description = Cytochrome b559 subunit alpha, PFAM = PF00284;PF00283
156	1	NibenC_proteins_2024_LDW	Niben101Scf06235_409536-442740	229	118018	12	12	12	12	0.54	Putative resA, Description = NHL repeat-containing protein, PFAM = PF01436;PF13419;PF13905
59	1	NibenC_proteins_2024_LDW	Niben101Scf02104_5542-8664	432	39217	13	13	4	4	0.54	Putative psbA, Description = Photosystem II protein D1, PFAM = PF00124
67	1	NibenC_proteins_2024_LDW	Niben101Scf10785_185811-194378	392	108934	12	12	11	11	0.53	Putative mcm2, Description = DNA helicase, PFAM = PF14551;PF17207;PF00493;PF12619
407	1	NibenC_proteins_2024_LDW	Niben101Scf05124_126989-127425	79	9545	1	1	1	1	0.53	Putative psaC, Description = Photosystem I iron-sulfur center, PFAM = PF14697
493	1	NibenC_proteins_2024_LDW	Nbv0.3scaffold48685_11282-14779	60	29526	3	3	3	3	0.53	Putative LHCA5, Description = Photosystem I chlorophyll a/b-binding protein 5, chloroplastic, PFAM = PF00504
591	1	NibenC_proteins_2024_LDW	Nbv0.5scaffold7813_50511-53964	46	19598	3	3	2	2	0.53	Putative ycf3, Description = Photosystem I assembly protein Ycf3, PFAM = PF00515
1138	1	NibenC_proteins_2024_LDW	Niben101Scf21408_29937-32658	16	9607	1	1	1	1	0.53	Putative Sb06g017710, Description = Putative uncharacterized protein Sb06g017710, PFAM = PF08583
586	1	NibenC_proteins_2024_LDW	Niben044Scf00057730Ctg000_1-3155	47	19802	2	2	2	2	0.52	Putative rps21, Description = 30S ribosomal protein S21, chloroplastic, PFAM = PF01165
144	8	NibenC_proteins_2024_LDW	Niben101Scf01194_33607-50270	37	40077	5	5	4	4	0.52	Putative atad1, Description = ATPase family AAA domain-containing protein 1, PFAM = PF00004
121	1	NibenC_proteins_2024_LDW	Nbv0.5scaffold71_335843-338973	285	40311	8	8	4	4	0.52	Putative ATPC, Description = ATP synthase gamma chain, chloroplastic, PFAM = PF00231
277	1	NibenC_proteins_2024_LDW	Niben101Scf01054_322518-327377	127	30137	6	6	3	3	0.52	Putative PIFI, Description = Post-illumination chlorophyll fluorescence increase protein, PFAM =
310	1	NibenC_proteins_2024_LDW	Nbv0.3scaffold69793_4835-8029	115	50695	5	5	5	5	0.52	Putative NFS1, Description = Cysteine desulfurase, mitochondrial, PFAM = PF00266
842	1	NibenC_proteins_2024_LDW	Niben101Scf00313_754107-755806	28	20052	2	2	2	2	0.51	Putative ndhI, Description = NAD(P)H-quinone oxidoreductase subunit I, chloroplastic, PFAM = PF13187
278	1	NibenC_proteins_2024_LDW	Niben101Scf08723_247524-251943	127	40578	5	5	4	4	0.51	Putative fnr, Description = Chloroplast ferredoxin-NADP+ oxidoreductase, PFAM = PF00175
242	1	NibenC_proteins_2024_LDW	Niben101Scf28181_19667-26631	148	40832	5	5	4	4	0.51	Putative NCS6, Description = Cytoplasmic tRNA 2-thiolation protein 1, PFAM = PF16503;PF01171
231	1	NibenC_proteins_2024_LDW	Niben101Scf00988_74449-78294	160	30943	8	8	3	3	0.5	Putative pip2, Description = Aquaporin PIP2, PFAM = PF00230
253	1	NibenC_proteins_2024_LDW	Niben044Scf00037198Ctg007_1-5151	139	20565	3	3	2	2	0.5	Putative RPS20, Description = 30S ribosomal protein S20, chloroplastic, PFAM = PF01649
390	1	NibenC_proteins_2024_LDW	Niben101Scf06280_4716-7819	85	41635	4	4	4	4	0.5	Putative CAO, Description = Signal recognition particle 43 kDa protein, chloroplastic, PFAM = PF00385;PF13857
247	1	NibenC_proteins_2024_LDW	Nbv0.5scaffold4472_146158-155063	144	52198	7	7	5	5	0.5	Putative BnaA07g09140D, Description = BnaA07g09140D protein, PFAM =
256	1	NibenC_proteins_2024_LDW	Niben101Scf00167_284292-289956	138	20685	5	5	2	2	0.5	Putative RPL27, Description = 50S ribosomal protein L27, chloroplastic, PFAM = PF01016
372	1	NibenC_proteins_2024_LDW	Niben101Scf02724_25468-44244	91	52383	5	5	5	5	0.5	Putative NFS2, Description = Cysteine desulfurase 1, chloroplastic, PFAM = PF00266
43	3	NibenC_proteins_2024_LDW	Niben101Scf02030_449115-456154	362	73549	11	11	7	7	0.5	Putative MED37F, Description = Mediator of RNA polymerase II transcription subunit 37f, PFAM = PF00012
137	1	NibenC_proteins_2024_LDW	Niben101Scf00488_251869-261104	265	105350	12	12	10	10	0.5	Putative AHA4, Description = ATPase 4, plasma membrane-type, PFAM = PF00702;PF00690;PF00122
262	2	NibenC_proteins_2024_LDW	Niben101Scf01927_485738-496878	120	73811	8	8	7	7	0.49	Putative argS, Description = Arginyl-tRNA synthetase-like protein, PFAM = PF03485;PF05746;PF00750
137	2	NibenC_proteins_2024_LDW	Niben101Scf03979_230935-240519	239	105760	12	12	10	10	0.49	Putative PMA4, Description = Plasma membrane ATPase 4, PFAM = PF00122;PF00690;PF00702
262	1	NibenC_proteins_2024_LDW	Nbv0.3scaffold69297_34-9473	136	73872	8	8	7	7	0.49	Putative argS, Description = Arginyl-tRNA synthetase-like protein, PFAM = PF03485;PF00750;PF05746
919	1	NibenC_proteins_2024_LDW	Nbv0.3scaffold40174_1523-5653	24	10158	1	1	1	1	0.49	Putative arf1, Description = ADP-ribosylation factor 1, PFAM = PF00025
39	3	NibenC_proteins_2024_LDW	Niben101Scf10737_73597-77194	43	21032	2	2	2	2	0.49	Putative RPL18B, Description = 60S ribosomal protein L18-2, PFAM = PF17135
563	1	NibenC_proteins_2024_LDW	Niben044Scf00000877Ctg015_1162-8177	49	31912	3	3	3	3	0.49	Putative PURA1, Description = Transcription factor Pur-alpha 1, PFAM = PF04845;PF04845
167	2	NibenC_proteins_2024_LDW	Niben101Scf00506_367005-374858	87	43149	4	4	4	4	0.48	Putative PORA, Description = Protochlorophyllide reductase A, chloroplastic, PFAM = PF00106
201	1	NibenC_proteins_2024_LDW	Niben101Scf03455_574998-591795	178	32321	5	5	3	3	0.48	Putative At2g34460, Description = Uncharacterized protein At2g34460, chloroplastic, PFAM = PF13460
266	2	NibenC_proteins_2024_LDW	Niben101Scf01025_125422-131732	113	43265	4	4	4	4	0.48	Putative FBA2, Description = Probable fructose-bisphosphate aldolase 2, chloroplastic, PFAM = PF00274
409	1	NibenC_proteins_2024_LDW	Nbv0.3scaffold32870_2873-11613	77	32372	3	3	3	3	0.48	Putative Zc3h15, Description = Zinc finger CCCH domain-containing protein 15, PFAM =
1119	1	NibenC_proteins_2024_LDW	Niben101Scf01008_351187-355584	17	10502	1	1	1	1	0.47	Putative At1g28395, Description = At1g28395, PFAM =
77	1	NibenC_proteins_2024_LDW	Niben101Scf01636_85276-94876	360	98249	13	13	9	9	0.47	Putative TPS7, Description = Probable alpha,alpha-trehalose-phosphate synthase [UDP-forming] 7, PFAM = PF00982;PF02358
566	1	NibenC_proteins_2024_LDW	Niben101Scf00493_138923-141546	49	21582	2	2	2	2	0.47	Putative ABP19A, Description = Auxin-binding protein ABP19a, PFAM = PF00190
483	1	NibenC_proteins_2024_LDW	Niben101Scf11178_176288-178839	61	21615	3	3	2	2	0.47	Putative ycf4, Description = Photosystem I assembly protein Ycf4, PFAM = PF02392
315	1	NibenC_proteins_2024_LDW	Nbv0.5scaffold2861_125273-127551	113	10756	4	4	1	1	0.46	Putative rpl23, Description = 50S ribosomal protein L23, chloroplastic, PFAM = PF00276
160	1	NibenC_proteins_2024_LDW	Niben101Scf00472_718561-723541	223	55720	10	10	5	5	0.46	Putative At5g49945, Description = Uncharacterized protein At5g49945, PFAM = PF07946
283	1	NibenC_proteins_2024_LDW	Niben101Scf05107_48999-56173	125	44741	4	4	4	4	0.46	Putative PAP12, Description = Probable plastid-lipid-associated protein 12, chloroplastic, PFAM = PF04755
996	1	NibenC_proteins_2024_LDW	Nbv0.5scaffold280_149592-164723	22	10861	1	1	1	1	0.46	Putative At1g72165/T9N14_2, Description = Putative uncharacterized protein At1g72165/T9N14_2, PFAM = PF04418
268	1	NibenC_proteins_2024_LDW	Niben101Scf01460_470887-482647	133	33513	4	4	3	3	0.46	Putative pKIWI502, Description = Fruit protein pKIWI502, PFAM = PF00175
629	1	NibenC_proteins_2024_LDW	Niben101Scf18771_20877-23473	41	22281	2	2	2	2	0.45	Putative Sb03g039990, Description = Putative uncharacterized protein Sb03g039990, PFAM = PF04832
144	5	NibenC_proteins_2024_LDW	Niben101Scf04300_507453-557970	89	56497	6	6	5	5	0.45	Putative RPT5A, Description = 26S protease regulatory subunit 6A homolog A, PFAM = PF00004
225	1	NibenC_proteins_2024_LDW	Niben101Scf25536_1-803	163	11014	3	3	1	1	0.45	Putative atpB, Description = ATP synthase beta subunit, PFAM = PF02874
45	4	NibenC_proteins_2024_LDW	Nbv0.3scaffold31141_18206-22200	82	22404	3	3	2	2	0.45	Putative RABH1E, Description = Ras-related protein RABH1e, PFAM = PF00071
862	1	NibenC_proteins_2024_LDW	Niben101Scf05737_121825-124442	27	22695	2	2	2	2	0.45	Putative psaD, Description = Photosystem I reaction center subunit II, chloroplastic, PFAM = PF02531
127	1	NibenC_proteins_2024_LDW	Niben101Scf00349_635924-642178	276	57522	7	7	5	5	0.44	Putative cnd41, Description = Aspartic proteinase nepenthesin-2, PFAM = PF14541;PF14543
473	1	NibenC_proteins_2024_LDW	Niben101Scf08672_395665-397353	62	22808	2	2	2	2	0.44	Putative atp4, Description = ATPase subunit 4, PFAM = PF05405
166	1	NibenC_proteins_2024_LDW	Niben101Scf03671_22979-29764	216	57623	6	6	5	5	0.44	Putative AGPS3, Description = Glucose-1-phosphate adenylyltransferase large subunit 3, chloroplastic/amyloplastic, PFAM = PF00483
389	2	NibenC_proteins_2024_LDW	Niben101Scf04387_223670-228498	69	34487	4	4	3	3	0.44	Putative rpl5a, Description = Ribosomal protein L5a, PFAM = PF14204;PF17144
55	1	NibenC_proteins_2024_LDW	Niben101Scf01719_901517-911568	438	162579	20	20	14	14	0.44	Putative PDR1, Description = Pleiotropic drug resistance protein 1, PFAM = PF01061;PF01061;PF00005;PF00005;PF08370;PF14510
389	1	NibenC_proteins_2024_LDW	Nbv0.3scaffold66042_1-4809	79	34603	3	3	3	3	0.44	Putative ATL5, Description = 60S ribosomal protein L5-1, PFAM = PF17144;PF14204
494	1	NibenC_proteins_2024_LDW	Nbv0.3scaffold66453_6300-10174	60	11374	2	2	1	1	0.44	Putative At3g02900, Description = At3g02900, PFAM =
236	1	NibenC_proteins_2024_LDW	Niben101Scf00110_586966-598691	154	58320	7	7	5	5	0.44	Putative PPXI, Description = Protoporphyrinogen oxidase, chloroplastic, PFAM = PF01593
396	1	NibenC_proteins_2024_LDW	Nbv0.3scaffold61179_4529-8416	82	23057	3	3	2	2	0.44	Putative Sb01g038530, Description = Putative uncharacterized protein Sb01g038530, PFAM = PF00581
327	1	NibenC_proteins_2024_LDW	Niben101Scf07364_154134-160625	108	34828	4	4	3	3	0.44	Putative RPN11, Description = 26S proteasome non-ATPase regulatory subunit 14 homolog, PFAM = PF13012;PF01398
519	1	NibenC_proteins_2024_LDW	Niben044Scf00022632Ctg016_1465-5745	56	23210	2	2	2	2	0.43	Putative DBP, Description = Remorin, PFAM = PF03763;PF03766
443	1	NibenC_proteins_2024_LDW	Nbv0.3scaffold12078_2576-8978	67	58726	5	5	5	5	0.43	Putative RBL, Description = Protein RBL, PFAM = PF00400;PF00400;PF00400;PF00400
280	1	NibenC_proteins_2024_LDW	Nbv0.3scaffold22528_22516-26409	126	47167	6	6	4	4	0.43	Putative fal1, Description = ATP-dependent RNA helicase eIF4A, PFAM = PF00270;PF00271
619	1	NibenC_proteins_2024_LDW	Niben101Scf07036_280526-285546	42	23371	2	2	2	2	0.43	Putative RPL11, Description = 50S ribosomal protein L11, chloroplastic, PFAM = PF03946;PF00298
634	2	NibenC_proteins_2024_LDW	Niben101Scf05080_265696-283925	37	35418	3	3	3	3	0.43	Putative PPX1, Description = Serine/threonine-protein phosphatase PP-X isozyme 1, PFAM = PF00149
43	5	NibenC_proteins_2024_LDW	Niben101Scf05389_7981-13552	305	71250	10	10	6	6	0.43	Putative hspB, Description = Heat shock protein 70, PFAM = PF00012
740	1	NibenC_proteins_2024_LDW	Niben101Scf02564_921604-923930	32	11518	1	1	1	1	0.43	Putative PSRP6, Description = 50S ribosomal protein 6, chloroplastic, PFAM = PF17257
753	1	NibenC_proteins_2024_LDW	Niben044Scf00015198Ctg004_1-3652	32	23578	3	3	2	2	0.43	Putative APC4, Description = Anaphase-promoting complex subunit 4, PFAM =
530	1	NibenC_proteins_2024_LDW	Niben101Scf00867_116903-121346	54	47562	5	5	4	4	0.43	Putative AED3, Description = Aspartyl protease AED3, PFAM = PF14543;PF14541
229	1	NibenC_proteins_2024_LDW	Niben101Scf04500_310272-318477	160	35662	3	3	3	3	0.43	Putative Sb06g030240, Description = Putative uncharacterized protein Sb06g030240, PFAM =
1126	1	NibenC_proteins_2024_LDW	Niben101Scf01213_108650-110952	17	11640	1	1	1	1	0.42	Putative orf101b, Description = Orf123b, PFAM =
1028	1	NibenC_proteins_2024_LDW	Nbv0.5scaffold6596_60509-62808	21	11790	1	1	1	1	0.42	Putative
1014	1	NibenC_proteins_2024_LDW	Nbv0.5scaffold4189_169455-174171	21	11809	1	1	1	1	0.42	Putative arf5, Description = ADP-ribosylation factor-like protein 8B, PFAM = PF00025
281	1	NibenC_proteins_2024_LDW	Niben101Scf09832_1525-11131	126	61008	5	5	5	5	0.41	Putative v1g169424, Description = Eukaryotic translation initiation factor 3 subunit L, PFAM = PF10255
208	1	NibenC_proteins_2024_LDW	Nbv0.3scaffold2239_248-7460	174	86419	8	8	7	7	0.41	Putative cdcD, Description = Transitional endoplasmic reticulum ATPase, PFAM = PF02933;PF00004;PF00004;PF02359
450	1	NibenC_proteins_2024_LDW	Niben101Scf03929_393987-398919	66	24471	2	2	2	2	0.41	Putative petC1, Description = Cytochrome b6-f complex iron-sulfur subunit 1, chloroplastic, PFAM = PF08802;PF00355
135	1	NibenC_proteins_2024_LDW	Niben101Scf07778_318139-328751	267	49287	5	5	4	4	0.41	Putative ftsZ, Description = Chloroplast FtsZ-like protein, PFAM = PF12327;PF00091
213	1	NibenC_proteins_2024_LDW	Niben101Scf01596_1089127-1094567	171	61672	6	6	5	5	0.41	Putative CNX1, Description = Calnexin homolog 1, PFAM = PF00262
216	1	NibenC_proteins_2024_LDW	Nbv0.5scaffold6856_26755-36303	170	36991	4	4	3	3	0.41	Putative gst, Description = Glutathione S-transferase, N-terminal domain protein, PFAM = PF13417;PF13417
265	1	NibenC_proteins_2024_LDW	Niben101Scf01111_82276-89082	134	37086	4	4	3	3	0.41	Putative PGRL1A, Description = PGR5-like protein 1A, chloroplastic, PFAM =
117	2	NibenC_proteins_2024_LDW	Niben101Scf10400_58528-64809	181	62181	6	6	5	5	0.4	Putative groL, Description = 60 kDa chaperonin, PFAM = PF00118
474	1	NibenC_proteins_2024_LDW	Niben101Scf04091_33537-37037	62	24623	2	2	2	2	0.4	Putative HSP23, Description = Small heat shock protein, chloroplastic, PFAM = PF00011
117	3	NibenC_proteins_2024_LDW	Niben101Scf07309_36636-43237	178	62276	6	6	5	5	0.4	Putative groL1, Description = 60 kDa chaperonin 1, PFAM = PF00118
1060	1	NibenC_proteins_2024_LDW	Nbv0.5scaffold637_144701-147196	19	12157	1	1	1	1	0.4	Putative
949	1	NibenC_proteins_2024_LDW	Nbv0.5scaffold1145_358754-362685	23	12259	1	1	1	1	0.4	Putative YPEL2, Description = Protein yippee-like, PFAM = PF03226
239	2	Student_Contaminants	Rab11G	82	24876	3	3	2	2	0.4
9	7	Student_Contaminants	Q7Z3Y8	268	50420	9	9	3	3	0.4	SWISS-PROT:Q7Z3Y8 Tax_Id=9606 Gene_Symbol=KRT27 Keratin, type I cytoskeletal 27
302	1	NibenC_proteins_2024_LDW	Niben101Scf06290_189444-202454	119	50458	6	6	4	4	0.4	Putative OVA4, Description = Tryptophan--tRNA ligase, chloroplastic/mitochondrial, PFAM = PF00579
651	1	NibenC_proteins_2024_LDW	Niben101Scf00428_563962-571688	39	12279	1	1	1	1	0.4	Putative RPL44, Description = 60S ribosomal protein L44, PFAM = PF00935
1158	1	NibenC_proteins_2024_LDW	Niben101Scf01166_624698-629366	16	12317	1	1	1	1	0.4	Putative PGSC0003DMG400000898, Description = Uncharacterized protein isoform 1, PFAM =
259	2	NibenC_proteins_2024_LDW	Niben101Scf08130_36932-40173	38	25130	3	3	2	2	0.4	Putative GSTU7, Description = Glutathione S-transferase U7, PFAM = PF02798;PF00043
1210	1	NibenC_proteins_2024_LDW	Niben101Ctg10271_1-1065	14	12423	1	1	1	1	0.39	Putative
204	1	NibenC_proteins_2024_LDW	Niben101Scf05534_227152-236075	175	76707	7	7	6	6	0.39	Putative LACS9, Description = Long chain acyl-CoA synthetase 9, chloroplastic, PFAM = PF00501
718	1	NibenC_proteins_2024_LDW	Nbv0.3scaffold16553_6388-12290	33	12533	1	1	1	1	0.39	Putative Sb01g043440, Description = Putative uncharacterized protein Sb01g043440, PFAM =
725	1	NibenC_proteins_2024_LDW	Niben101Scf28115_201578-203730	33	12572	1	1	1	1	0.39	Putative HLIP, Description = High-light-induced protein, chloroplastic, PFAM =
1087	1	NibenC_proteins_2024_LDW	Niben101Scf08519_378641-382948	18	12548	1	1	1	1	0.39	Putative
237	1	NibenC_proteins_2024_LDW	Niben044Scf00009587Ctg006_4656-22501	153	64730	5	5	5	5	0.39	Putative APC6, Description = Anaphase-promoting complex subunit 6, PFAM = PF13432;PF12895;PF13181;PF13424
465	1	NibenC_proteins_2024_LDW	Nbv0.3scaffold11523_27448-30591	64	25647	2	2	2	2	0.39	Putative Sb01g018500, Description = Putative uncharacterized protein Sb01g018500, PFAM = PF04450
539	1	NibenC_proteins_2024_LDW	Niben101Scf05071_88972-95218	53	12636	1	1	1	1	0.39	Putative smd2, Description = Small nuclear ribonucleoprotein Sm D2, PFAM = PF01423
180	1	NibenC_proteins_2024_LDW	Niben101Scf03823_146027-152333	200	65022	5	5	5	5	0.38	Putative PMEU1, Description = Pectinesterase/pectinesterase inhibitor U1, PFAM = PF04043;PF01095
145	1	NibenC_proteins_2024_LDW	Nbv0.5scaffold107_1327446-1338681	247	78174	7	7	6	6	0.38	Putative PRO2, Description = Delta-1-pyrroline-5-carboxylate synthase, PFAM = PF00696;PF00171
441	1	NibenC_proteins_2024_LDW	Niben101Scf01259_389780-394697	63	25880	2	2	2	2	0.38	Putative , Description = , PFAM = PF09032;PF04969
324	1	NibenC_proteins_2024_LDW	Niben101Scf05948_716401-722921	109	52115	4	4	4	4	0.38	Putative sec61a, Description = Protein transport protein Sec61 subunit alpha, PFAM = PF10559;PF00344
176	1	NibenC_proteins_2024_LDW	Nbv0.3scaffold4603_50538-59075	201	39574	6	6	3	3	0.38	Putative FHA2, Description = FHA domain-containing protein FHA2, PFAM = PF00498
146	1	NibenC_proteins_2024_LDW	Niben101Scf02171_48486-51616	247	26279	5	5	2	2	0.38	Putative chi, Description = Class IV chitinase, PFAM = PF00182
93	1	NibenC_proteins_2024_LDW	Nbv0.5scaffold1379_373756-383245	336	106645	12	12	8	8	0.37	Putative RPN2B, Description = 26S proteasome non-ATPase regulatory subunit 1 homolog B, PFAM = PF13646;PF01851
88	2	NibenC_proteins_2024_LDW	Nbv0.5scaffold1783_575-23555	214	106926	12	12	8	8	0.37	Putative bCOP, Description = Beta-coat protein, PFAM = PF07718;PF01602;PF14806
333	1	NibenC_proteins_2024_LDW	Niben101Scf00806_482806-486515	106	39848	3	3	3	3	0.37	Putative CYT1, Description = Mannose-1-phosphate guanylyltransferase 1, PFAM = PF00132;PF00483
333	2	NibenC_proteins_2024_LDW	Niben044Scf00039976Ctg006_1091-4926	104	39882	3	3	3	3	0.37	Putative CYT1, Description = Mannose-1-phosphate guanylyltransferase 1, PFAM = PF00132;PF00483
88	1	NibenC_proteins_2024_LDW	Niben101Scf09604_73187-81250	346	106979	13	13	8	8	0.37	Putative bCOP, Description = Beta-coat protein, PFAM = PF01602;PF14806;PF07718
325	1	NibenC_proteins_2024_LDW	Niben044Scf00010086Ctg002_2823-7758	108	39954	4	4	3	3	0.37	Putative mek1, Description = MAP kinase kinase, PFAM = PF00069
538	2	NibenC_proteins_2024_LDW	Niben101Scf07736_390048-400113	38	26544	3	3	2	2	0.37	Putative GSTT1, Description = Glutathione S-transferase T1, PFAM = PF02798
973	1	NibenC_proteins_2024_LDW	Niben044Scf00000403Ctg004_1-2023	22	13222	1	1	1	1	0.37	Putative At1g10490, Description = UPF0202 protein, PFAM = PF13725
343	1	NibenC_proteins_2024_LDW	Niben101Scf08026_292016-304148	103	54153	4	4	4	4	0.37	Putative ABCI7, Description = Protein ABCI7, chloroplastic, PFAM = PF01458
417	1	NibenC_proteins_2024_LDW	Niben101Scf01789_231873-242068	74	40585	4	4	3	3	0.36	Putative glu2, Description = Isocitrate dehydrogenase [NAD] subunit, mitochondrial, PFAM = PF00180
705	1	NibenC_proteins_2024_LDW	Niben101Scf07812_45365-50223	34	40643	3	3	3	3	0.36	Putative BnaC03g68070D, Description = BnaC03g68070D protein, PFAM = PF00657
261	1	NibenC_proteins_2024_LDW	Niben044Scf00006432Ctg018_4245-12265	137	54350	6	6	4	4	0.36	Putative vatB, Description = V-type proton ATPase subunit B, PFAM = PF02874;PF00006
944	1	NibenC_proteins_2024_LDW	Niben101Scf08640_82565-90292	23	13300	1	1	1	1	0.36	Putative nduB8, Description = NADH dehydrogenase 1 beta subcomplex subunit 8, PFAM =
431	1	NibenC_proteins_2024_LDW	Niben101Scf07402_34732-40691	72	27165	2	2	2	2	0.36	Putative fabG, Description = Dehydrogenase/reductase SDR family member 4, PFAM = PF13561
965	1	NibenC_proteins_2024_LDW	Nbv0.3scaffold85895_1864-5286	22	13389	1	1	1	1	0.36	Putative GRP, Description = Glycine-rich protein, PFAM =
439	1	NibenC_proteins_2024_LDW	Niben101Scf02869_1719066-1734124	69	27360	2	2	2	2	0.36	Putative TPIP1, Description = Triosephosphate isomerase, cytosolic, PFAM = PF00121
582	1	NibenC_proteins_2024_LDW	Niben101Scf01953_142942-149620	48	41247	3	3	3	3	0.36	Putative PLR1, Description = Pyridoxal reductase, chloroplastic, PFAM = PF00248
207	1	NibenC_proteins_2024_LDW	Niben101Scf03253_288423-296352	174	41319	4	4	3	3	0.36	Putative RER4, Description = DUF3411 domain protein, PFAM = PF11891
399	1	NibenC_proteins_2024_LDW	Niben101Scf02513_757523-760433	82	27390	2	2	2	2	0.36	Putative CAP10B, Description = Chlorophyll a-b binding protein CP24 10B, chloroplastic, PFAM = PF00504
356	1	NibenC_proteins_2024_LDW	Niben101Scf25674_12249-22814	99	41458	5	5	3	3	0.36	Putative At1g74640, Description = Alpha/beta-Hydrolases superfamily protein, PFAM = PF12697
492	1	NibenC_proteins_2024_LDW	Niben101Scf09268_154841-157649	60	13501	1	1	1	1	0.36	Putative CCR1, Description = Glycine-rich RNA-binding protein 8, PFAM = PF00076
30	5	NibenC_proteins_2024_LDW	Niben101Scf03068_5709-8553	53	27504	3	3	2	2	0.36	Putative atpE, Description = ATP synthase epsilon chain, chloroplastic, PFAM = PF02823;PF00401
457	2	NibenC_proteins_2024_LDW	Nbv0.3scaffold5512_49857-57135	43	27486	2	2	2	2	0.36	Putative umc1204, Description = DNA/RNA-binding protein Alba-like protein, PFAM = PF01918
282	1	NibenC_proteins_2024_LDW	Nbv0.5scaffold8233_4343-7877	125	55525	4	4	4	4	0.36	Putative APF2, Description = Aspartyl protease family protein 2, PFAM = PF14543;PF14541
263	1	NibenC_proteins_2024_LDW	Niben101Scf01171_339957-344758	136	55531	4	4	4	4	0.36	Putative shmt2, Description = Serine hydroxymethyltransferase 2, PFAM = PF00464
214	1	NibenC_proteins_2024_LDW	Niben101Scf09107_135058-144558	171	111896	8	8	8	8	0.35	Putative glpD, Description = Alpha-1,4 glucan phosphorylase, PFAM = PF00343;PF00343
1017	1	NibenC_proteins_2024_LDW	Nbv0.3scaffold20902_1-15090	21	13608	1	1	1	1	0.35	Putative NRPB11, Description = DNA-directed RNA polymerases II, IV and V subunit 11, PFAM = PF13656
377	1	NibenC_proteins_2024_LDW	Niben044Scf00002147Ctg041_1-6853	90	69994	7	7	5	5	0.35	Putative EMA1, Description = Putative importin-7-like protein, PFAM = PF08506
77	2	NibenC_proteins_2024_LDW	Niben101Scf00463_57748-64098	180	98341	10	10	7	7	0.35	Putative TPS7, Description = Probable alpha,alpha-trehalose-phosphate synthase [UDP-forming] 7, PFAM = PF00982;PF02358
295	1	NibenC_proteins_2024_LDW	Niben044Scf00038253Ctg003_292-6349	121	42056	3	3	3	3	0.35	Putative asd, Description = Aspartate-semialdehyde dehydrogenase, PFAM = PF02774;PF01118
112	1	NibenC_proteins_2024_LDW	Niben101Scf04778_278636-288745	301	98795	8	8	7	7	0.35	Putative copG, Description = Coatomer subunit gamma, PFAM = PF01602;PF16381;PF08752
457	1	NibenC_proteins_2024_LDW	Niben101Scf09530_156508-164891	65	28039	3	3	2	2	0.35	Putative ALBA1, Description = DNA/RNA-binding protein Alba-like protein, PFAM = PF01918
321	1	NibenC_proteins_2024_LDW	Niben101Scf03816_141203-145104	110	71192	5	5	5	5	0.35	Putative SOBIR1, Description = Leucine-rich repeat receptor-like serine/threonine/tyrosine-protein kinase SOBIR1, PFAM = PF12799;PF13855;PF00069
191	1	NibenC_proteins_2024_LDW	Niben101Scf04007_125083-130446	183	57016	4	4	4	4	0.34	Putative scp1, Description = Cysteine protease-1, PFAM = PF00396;PF08246;PF00112
131	5	NibenC_proteins_2024_LDW	Niben101Scf02698_30431-37217	76	57041	4	4	4	4	0.34	Putative gad1, Description = Glutamate decarboxylase, PFAM = PF00282
123	1	NibenC_proteins_2024_LDW	Niben101Scf00170_589721-603626	282	115156	10	10	8	8	0.34	Putative PHOT1, Description = Phototropin-1, PFAM = PF00069;PF13426;PF13426
1172	1	NibenC_proteins_2024_LDW	Niben101Scf07635_943-3145	15	14196	1	1	1	1	0.34	Putative orf121a, Description = , PFAM =
235	1	NibenC_proteins_2024_LDW	Niben101Scf04779_250150-256538	155	88602	6	6	6	6	0.33	Putative fusA, Description = EF-G, PFAM = PF03144;PF00009;PF00679;PF14492;PF03764
1110	1	NibenC_proteins_2024_LDW	Niben101Scf08870_85370-88500	17	14473	1	1	1	1	0.33	Putative RPS10, Description = Ribosomal protein S10, mitochondrial, PFAM = PF00338
272	1	NibenC_proteins_2024_LDW	Niben101Scf00797_1849693-1855908	131	44176	5	5	3	3	0.33	Putative AGT1, Description = Serine--glyoxylate aminotransferase, PFAM = PF00266
484	1	NibenC_proteins_2024_LDW	Nbv0.3scaffold76173_1299-7612	60	29398	3	3	2	2	0.33	Putative risp, Description = Cytochrome b-c1 complex subunit Rieske, mitochondrial, PFAM = PF00355;PF02921
430	2	NibenC_proteins_2024_LDW	Niben101Scf00612_309982-317131	45	44359	3	3	3	3	0.33	Putative RPN9A, Description = 26S proteasome non-ATPase regulatory subunit 13 homolog A, PFAM = PF01399
587	1	NibenC_proteins_2024_LDW	Niben101Scf02864_938742-951176	47	14552	1	1	1	1	0.33	Putative SMD3B, Description = Small nuclear ribonucleoprotein SmD3b, PFAM = PF01423
468	1	NibenC_proteins_2024_LDW	Niben101Scf02487_48274-54817	63	29548	2	2	2	2	0.33	Putative psb5, Description = Proteasome subunit beta type, PFAM = PF00227
120	2	NibenC_proteins_2024_LDW	Niben101Scf00152_336810-344444	253	89782	7	7	6	6	0.33	Putative ARC6, Description = Protein ACCUMULATION AND REPLICATION OF CHLOROPLASTS 6, chloroplastic, PFAM = PF13355
935	1	NibenC_proteins_2024_LDW	Niben101Scf10150_659507-664060	24	14640	1	1	1	1	0.33	Putative pco097858, Description = SWIb domain-containing protein, PFAM = PF02201
496	1	NibenC_proteins_2024_LDW	Nbv0.5scaffold4632_68639-71067	59	14600	1	1	1	1	0.33	Putative RPS15, Description = 40S ribosomal protein S15, PFAM = PF00203
471	1	NibenC_proteins_2024_LDW	Niben101Scf02839_117666-135037	63	59955	5	5	4	4	0.33	Putative ATO, Description = Splicing factor SF3a60 homolog, PFAM = PF13297;PF11931;PF12108;PF16837
219	1	NibenC_proteins_2024_LDW	Nbv0.3scaffold24171_11321-29704	168	135620	9	9	9	9	0.33	Putative TRS130, Description = Trafficking protein particle complex II-specific subunit 130 homolog, PFAM = PF12584;PF11817
727	1	NibenC_proteins_2024_LDW	Nbv0.5scaffold2520_312889-326858	33	14760	1	1	1	1	0.32	Putative RFC2, Description = Replication factor C subunit 2, PFAM =
637	1	NibenC_proteins_2024_LDW	Niben101Scf00206_174224-179661	41	14798	1	1	1	1	0.32	Putative RPS15AE, Description = 40S ribosomal protein S15a-5, PFAM = PF00410
505	1	NibenC_proteins_2024_LDW	Niben044Scf00003094Ctg015_601-10068	58	45295	3	3	3	3	0.32	Putative CSN4, Description = COP9 signalosome complex subunit 4, PFAM = PF01399
391	1	NibenC_proteins_2024_LDW	Niben101Scf01382_281762-290935	85	30075	3	3	2	2	0.32	Putative infC, Description = Translation initiation factor IF-3, PFAM = PF00707;PF05198
506	1	NibenC_proteins_2024_LDW	Niben101Scf09044_172935-175738	58	30334	2	2	2	2	0.32	Putative OLPA, Description = Osmotin-like protein, PFAM = PF00314
311	1	NibenC_proteins_2024_LDW	Niben101Scf34386_32060-36293	115	30573	3	3	2	2	0.32	Putative mipD, Description = Plasma membrane intrinsic protein, PFAM = PF00230
213	2	NibenC_proteins_2024_LDW	Niben101Scf03777_163500-169124	108	61642	6	6	4	4	0.32	Putative CNX1, Description = Calnexin homolog 1, PFAM = PF00262
878	1	NibenC_proteins_2024_LDW	Niben101Scf01399_1137-3511	26	15095	1	1	1	1	0.32	Putative At1g13810, Description = Exonuclease, phage-type/RecB, C-terminal, PFAM =
205	1	NibenC_proteins_2024_LDW	Niben101Scf01718_154009-158406	174	30621	3	3	2	2	0.32	Putative mipD, Description = Plasma membrane intrinsic protein, PFAM = PF00230
10	4	NibenC_proteins_2024_LDW	Niben044Scf00013645Ctg009_2737-11325	126	77576	7	7	5	5	0.31	Putative Ccrd_012273, Description = Armadillo-type fold, PFAM = PF04499;PF04499
448	1	NibenC_proteins_2024_LDW	Niben101Scf07201_240996-244588	66	62020	4	4	4	4	0.31	Putative At3g28580, Description = AAA-ATPase At3g28580, PFAM = PF14363;PF00004
726	1	NibenC_proteins_2024_LDW	Niben101Scf04488_97471-99878	33	15226	1	1	1	1	0.31	Putative CPI, Description = Cysteine proteinase inhibitor, PFAM = PF16845
989	1	NibenC_proteins_2024_LDW	Niben044Scf00019220Ctg000_7857-12744	22	15179	1	1	1	1	0.31	Putative pco148714(246), Description = Trigger factor, PFAM = PF05697
257	1	NibenC_proteins_2024_LDW	Nbv0.3scaffold77872_147-7585	137	78133	5	5	5	5	0.31	Putative ppa, Description = Inorganic pyrophosphatase, PFAM = PF03030;PF03030
308	1	NibenC_proteins_2024_LDW	Niben044Scf00031896Ctg005_423-6071	117	46733	4	4	3	3	0.31	Putative ASH2, Description = Set1/Ash2 histone methyltransferase complex subunit ASH2, PFAM = PF00622
460	1	NibenC_proteins_2024_LDW	Niben101Scf02011_1013993-1025782	64	31092	3	3	2	2	0.31	Putative RPN12A, Description = 26S proteasome non-ATPase regulatory subunit 8 homolog A, PFAM = PF10075
330	1	NibenC_proteins_2024_LDW	Niben101Scf00983_264546-270757	107	47211	3	3	3	3	0.31	Putative icd, Description = Isocitrate dehydrogenase [NADP], PFAM = PF00180
854	1	NibenC_proteins_2024_LDW	Niben101Scf14012_72495-75745	27	47461	3	3	3	3	0.31	Putative rpoC, Description = DNA-directed RNA polymerase subunit beta'', PFAM = PF04998
917	1	NibenC_proteins_2024_LDW	Nbv0.3scaffold35852_18315-21245	25	15630	1	1	1	1	0.3	Putative PSAO, Description = Photosystem I subunit O, PFAM =
855	1	NibenC_proteins_2024_LDW	Niben101Scf23814_173959-180802	27	15597	1	1	1	1	0.3	Putative OEP16, Description = Outer envelope pore protein 16, chloroplastic, PFAM = PF02466
776	1	NibenC_proteins_2024_LDW	Niben101Scf00223_422362-425026	30	15769	1	1	1	1	0.3	Putative h2b, Description = Histone H2A, PFAM = PF16211;PF00125
353	1	NibenC_proteins_2024_LDW	Niben101Scf00271_679694-685055	100	32094	3	3	2	2	0.3	Putative cop2, Description = Coatomer subunit epsilon, PFAM = PF04733
437	1	NibenC_proteins_2024_LDW	Niben044Scf00018307Ctg002_3807-11300	69	48341	3	3	3	3	0.3	Putative asnB, Description = Asparagine synthetase B, PFAM = PF00733
117	4	NibenC_proteins_2024_LDW	Niben101Scf09363_23979-29438	158	64681	7	7	4	4	0.3	Putative groL, Description = 60 kDa chaperonin, PFAM = PF00118
736	1	NibenC_proteins_2024_LDW	Nbv0.5scaffold88_949484-1075258	33	15863	1	1	1	1	0.3	Putative hh2b, Description = Histone H2B, PFAM = PF00125
420	1	NibenC_proteins_2024_LDW	Niben101Scf07585_54810-60828	74	48535	4	4	3	3	0.3	Putative DJA6, Description = Chaperone protein dnaJ A6, chloroplastic, PFAM = PF00684;PF00226;PF01556
1081	1	NibenC_proteins_2024_LDW	Niben044Scf00008160Ctg003_65-5768	18	15936	1	1	1	1	0.3	Putative PGSC0003DMG400010299, Description = Histone acetyltransferase subunit NuA4-domain containing protein, PFAM = PF09340
380	1	NibenC_proteins_2024_LDW	Niben044Scf00001099Ctg005_235-9667	89	48912	3	3	3	3	0.3	Putative RH15, Description = DEAD-box ATP-dependent RNA helicase 15, PFAM = PF00270;PF00271
422	1	NibenC_proteins_2024_LDW	Niben101Scf01822_1665609-1673426	73	32560	2	2	2	2	0.29	Putative At1g32220, Description = Uncharacterized protein At1g32220, chloroplastic, PFAM = PF13460
745	1	NibenC_proteins_2024_LDW	Niben101Scf03114_1006887-1012954	32	32799	2	2	2	2	0.29	Putative MED36B, Description = Probable mediator of RNA polymerase II transcription subunit 36b, PFAM = PF01269
780	1	NibenC_proteins_2024_LDW	Niben101Scf11601_24266-26697	30	16202	1	1	1	1	0.29	Putative At3g22480, Description = Probable prefoldin subunit 2, PFAM = PF01920
628	1	NibenC_proteins_2024_LDW	Niben101Scf00332_1287666-1294552	41	16365	2	2	1	1	0.29	Putative trappc4, Description = Trafficking protein particle complex subunit 4, PFAM = PF04099
105	1	Student_Contaminants	cmq_b6	313	66578	8	8	4	4	0.29
305	1	NibenC_proteins_2024_LDW	Nbv0.5scaffold3474_104555-110513	118	83624	5	5	5	5	0.29	Putative TIF3B1, Description = Eukaryotic translation initiation factor 3 subunit B, PFAM = PF00076;PF08662
241	1	NibenC_proteins_2024_LDW	Nbv0.5scaffold10418_3535-6442	149	33185	6	6	2	2	0.29	Putative psaB, Description = PsaB, PFAM = PF00223
1129	1	NibenC_proteins_2024_LDW	Niben044Scf00035246Ctg002_4797-7738	17	16449	1	1	1	1	0.29	Putative POLR2E, Description = DNA-directed RNA polymerases I, II, and III subunit RPABC1, PFAM = PF01191;PF03871
1166	1	NibenC_proteins_2024_LDW	Niben101Scf04120_269209-271744	15	16483	1	1	1	1	0.29	Putative At5g48370, Description = Acyl-CoA thioester hydrolase-like, PFAM =
210	1	NibenC_proteins_2024_LDW	Niben101Scf02908_291483-321649	173	100865	7	7	6	6	0.29	Putative TRN1, Description = Transportin-1, PFAM = PF03810;PF13513;PF02985
487	1	NibenC_proteins_2024_LDW	Niben101Scf04926_607294-612135	60	33425	3	3	2	2	0.29	Putative TOC34, Description = Translocase of chloroplast 34, PFAM = PF04548
580	1	NibenC_proteins_2024_LDW	Niben044Scf00024259Ctg010_1584-6107	48	16591	1	1	1	1	0.29	Putative RPL34, Description = 50S ribosomal protein L34, chloroplastic, PFAM = PF00468
1120	1	NibenC_proteins_2024_LDW	Niben101Scf01463_501839-512101	17	16551	1	1	1	1	0.29	Putative RM47, Description = RM47, ribosomal protein 47 mitochondrial large ribosomal subunit, PFAM = PF06984
1130	1	NibenC_proteins_2024_LDW	Niben101Scf03445_120450-128784	16	16523	1	1	1	1	0.29	Putative hus5, Description = SUMO-conjugating enzyme, PFAM = PF00179
1164	1	NibenC_proteins_2024_LDW	Niben101Scf00503_1113435-1116753	15	16507	1	1	1	1	0.29	Putative if1a, Description = Eukaryotic translation initiation factor 1A, PFAM = PF01176
452	1	NibenC_proteins_2024_LDW	Niben101Scf02280_192658-202113	66	67574	4	4	4	4	0.28	Putative plc3, Description = Phosphoinositide phospholipase C, PFAM = PF00387;PF00168;PF00388;PF09279
124	1	NibenC_proteins_2024_LDW	Niben101Scf03435_161432-178312	281	118672	9	9	7	7	0.28	Putative CDC5, Description = Cell division cycle 5-like protein, PFAM = PF13921;PF11831
388	1	NibenC_proteins_2024_LDW	Niben101Scf00428_1250748-1254655	85	50748	3	3	3	3	0.28	Putative CTF2A, Description = CTF2A like oxidoreductase, PFAM = PF01494
620	1	NibenC_proteins_2024_LDW	Niben101Scf16022_537493-541551	42	33735	2	2	2	2	0.28	Putative NRS/ER, Description = Bifunctional dTDP-4-dehydrorhamnose 3,5-epimerase/dTDP-4-dehydrorhamnose reductase, PFAM = PF04321
275	1	NibenC_proteins_2024_LDW	Niben101Scf02455_176441-183176	130	50995	4	4	3	3	0.28	Putative PTAC17, Description = Cobalamin synthesis protein P47K, PFAM = PF02492;PF07683
298	1	NibenC_proteins_2024_LDW	Niben101Scf00817_558018-565979	121	51079	3	3	3	3	0.28	Putative STR4, Description = Rhodanese-like domain-containing protein 4, chloroplastic, PFAM =
388	2	NibenC_proteins_2024_LDW	Niben101Scf09456_67273-72617	65	51185	3	3	3	3	0.28	Putative CTF2A, Description = CTF2A like oxidoreductase, PFAM = PF01494
959	1	NibenC_proteins_2024_LDW	Niben044Scf00035796Ctg001_245-6092	23	16864	1	1	1	1	0.28	Putative emb1303, Description = At1g56200/F14G9_26, PFAM =
925	1	NibenC_proteins_2024_LDW	Niben101Scf01090_251475-255243	24	16881	1	1	1	1	0.28	Putative adf, Description = Actin-depolymerizing factor, PFAM = PF00241
426	1	NibenC_proteins_2024_LDW	Niben101Scf00369_573002-577299	72	34146	2	2	2	2	0.28	Putative XTH, Description = Probable xyloglucan endotransglucosylase/hydrolase protein, PFAM = PF06955;PF00722
435	1	NibenC_proteins_2024_LDW	Nbv0.3scaffold41697_10819-16766	71	51602	3	3	3	3	0.28	Putative ATSRL1, Description = At5g37370, PFAM = PF03371
323	1	NibenC_proteins_2024_LDW	Niben101Scf00328_830791-836871	109	34317	3	3	2	2	0.28	Putative oas7, Description = Cysteine synthase, PFAM = PF00291
453	1	NibenC_proteins_2024_LDW	Niben101Scf01006_394610-407914	65	34467	2	2	2	2	0.28	Putative MSCP1, Description = S-adenosylmethionine transporter, PFAM = PF00153;PF00153;PF00153
672	1	NibenC_proteins_2024_LDW	Nbv0.3scaffold5264_26835-29267	37	17112	1	1	1	1	0.28	Putative ndhJ, Description = NAD(P)H-quinone oxidoreductase subunit J, chloroplastic, PFAM = PF00329
224	1	NibenC_proteins_2024_LDW	Niben101Scf04899_28388-34445	163	52262	3	3	3	3	0.27	Putative GRS11, Description = Monothiol glutaredoxin-S11, PFAM = PF00462;PF00462;PF00462;PF00085
742	1	NibenC_proteins_2024_LDW	Niben101Scf01319_154134-162746	32	17210	1	1	1	1	0.27	Putative AP17, Description = AP-2 complex subunit sigma, PFAM = PF01217
324	2	NibenC_proteins_2024_LDW	Niben101Scf00160_1105760-1110886	70	52513	3	3	3	3	0.27	Putative sec61a, Description = Protein transport protein Sec61 subunit alpha, PFAM = PF10559;PF00344
340	1	NibenC_proteins_2024_LDW	Niben101Scf18001_89955-99519	103	70195	5	5	4	4	0.27	Putative APC8, Description = Anaphase-promoting complex subunit 8, PFAM = PF04049;PF13181;PF13181;PF13414
376	2	NibenC_proteins_2024_LDW	Niben044Scf00009853Ctg036_1-5454	68	52586	3	3	3	3	0.27	Putative APS1, Description = ATP sulfurylase 1, chloroplastic, PFAM = PF14306;PF01747
931	1	NibenC_proteins_2024_LDW	Niben101Scf08566_514479-519209	24	17365	1	1	1	1	0.27	Putative BnaA09g06740D, Description = BnaA09g06740D protein, PFAM =
346	1	NibenC_proteins_2024_LDW	Niben101Scf09885_71970-76814	102	52950	3	3	3	3	0.27	Putative cp2, Description = Cysteine protease, PFAM = PF00396;PF08246;PF00112
604	1	NibenC_proteins_2024_LDW	Niben101Scf00761_240623-263932	44	52965	3	3	3	3	0.27	Putative gabD, Description = Aldehyde dehydrogenase, PFAM = PF00171
299	1	NibenC_proteins_2024_LDW	Niben101Scf00490_144016-150689	121	35232	2	2	2	2	0.27	Putative PGRL1A, Description = PGR5-like protein 1A, chloroplastic, PFAM =
1148	1	NibenC_proteins_2024_LDW	Nbv0.3scaffold89834_3473-5465	16	17584	1	1	1	1	0.27	Putative At2g06320, Description = Pol polyprotein, PFAM =
476	1	NibenC_proteins_2024_LDW	Niben101Scf02858_38107-66211	62	35673	4	4	2	2	0.27	Putative efe, Description = 2-oxoglutarate-dependent ethylene/succinate-forming enzyme, PFAM = PF03171;PF14226
358	1	NibenC_proteins_2024_LDW	Niben101Scf01171_312308-316508	98	53679	3	3	3	3	0.27	Putative SAHH1, Description = Adenosylhomocysteinase 1, PFAM = PF00670;PF05221
114	1	NibenC_proteins_2024_LDW	Niben101Scf21202_30414-32887	299	17634	11	11	1	1	0.27	Putative RPS17, Description = 30S ribosomal protein S17, chloroplastic, PFAM = PF00366
387	1	NibenC_proteins_2024_LDW	Nbv0.5scaffold1793_19098-24745	86	53970	3	3	3	3	0.26	Putative plt2, Description = Putative polyol transported protein 2, PFAM = PF00083;PF00083
292	1	NibenC_proteins_2024_LDW	Niben101Scf00662_134719-139858	122	90244	5	5	5	5	0.26	Putative rpoC, Description = DNA-directed RNA polymerase subunit beta'', PFAM = PF04998
507	1	NibenC_proteins_2024_LDW	Niben101Scf05330_34357-48634	58	54270	3	3	3	3	0.26	Putative argG, Description = Argininosuccinate synthase, PFAM = PF00764
837	1	NibenC_proteins_2024_LDW	Niben101Scf02027_34136-38163	28	17857	1	1	1	1	0.26	Putative At5g51010, Description = Putative uncharacterized protein At5g51010, PFAM =
383	1	NibenC_proteins_2024_LDW	Nbv0.5scaffold4801_21892-27038	87	17829	2	2	1	1	0.26	Putative xd6, Description = Alpha/beta fold hydrolase, PFAM =
634	1	NibenC_proteins_2024_LDW	Niben101Scf00571_540722-551710	41	36187	2	2	2	2	0.26	Putative PP2A2, Description = Serine/threonine-protein phosphatase PP2A-2 catalytic subunit, PFAM = PF00149
930	1	NibenC_proteins_2024_LDW	Niben044Scf00000173Ctg001_15626-18430	24	36289	2	2	2	2	0.26	Putative MIND1, Description = Putative septum site-determining protein minD homolog, chloroplastic, PFAM = PF01656
226	1	NibenC_proteins_2024_LDW	Niben101Scf01553_153896-162008	163	72999	4	4	4	4	0.26	Putative ABA2, Description = Zeaxanthin epoxidase, chloroplastic, PFAM = PF00498;PF01494;PF01494
43	6	NibenC_proteins_2024_LDW	Nbv0.3scaffold92069_1-5088	94	73394	4	4	4	4	0.26	Putative dnaK, Description = Chaperone protein DnaK, PFAM = PF00012
404	1	NibenC_proteins_2024_LDW	Niben101Scf00074_98981-104652	80	55106	5	5	3	3	0.26	Putative STN8, Description = Serine/threonine-protein kinase STN8, chloroplastic, PFAM = PF00069
808	1	NibenC_proteins_2024_LDW	Niben101Scf03905_308295-324920	29	18147	1	1	1	1	0.26	Putative USP1, Description = Universal stress protein 1, PFAM = PF00582
526	2	NibenC_proteins_2024_LDW	Niben044Scf00031309Ctg003_1381-7857	52	73695	4	4	4	4	0.26	Putative oipk, Description = Mitogen-activated protein kinase, PFAM = PF00069
593	1	NibenC_proteins_2024_LDW	Niben101Scf11307_17462-20391	46	36778	2	2	2	2	0.26	Putative , Description = , PFAM = PF03107;PF03107
836	1	NibenC_proteins_2024_LDW	Niben101Ctg15035_486-3377	28	18204	1	1	1	1	0.26	Putative PIMP1, Description = CASP-like protein PIMP1, PFAM = PF04535
293	1	NibenC_proteins_2024_LDW	Niben044Scf00000522Ctg006_3094-13677	122	74384	4	4	4	4	0.26	Putative LACS4, Description = Long chain acyl-CoA synthetase 4, PFAM = PF00501
379	1	NibenC_proteins_2024_LDW	Niben101Scf01273_50626-58643	89	55727	4	4	3	3	0.26	Putative pk, Description = Pyruvate kinase, PFAM = PF02887;PF00224
349	1	NibenC_proteins_2024_LDW	Niben101Scf00713_20854-41653	101	111879	6	6	6	6	0.26	Putative TIF3A1, Description = Eukaryotic translation initiation factor 3 subunit A, PFAM = PF01399
542	1	NibenC_proteins_2024_LDW	Nbv0.5scaffold3540_131993-134484	52	18265	1	1	1	1	0.26	Putative psbD, Description = PsbD, PFAM = PF00124
788	1	NibenC_proteins_2024_LDW	Nbv0.3scaffold11673_250-4947	30	18328	1	1	1	1	0.26	Putative OHP1, Description = One-helix protein 2, PFAM =
255	1	NibenC_proteins_2024_LDW	Nbv0.3scaffold65281_1831-9178	138	93292	5	5	5	5	0.26	Putative HSP90, Description = Endoplasmin homolog, PFAM = PF00183;PF02518
681	1	NibenC_proteins_2024_LDW	Nbv0.5scaffold5861_21838-26712	36	37023	2	2	2	2	0.25	Putative rpl2, Description = Ribosomal protein L2, PFAM = PF00181
297	1	NibenC_proteins_2024_LDW	Nbv0.5scaffold5609_100124-118855	121	56023	3	3	3	3	0.25	Putative aarA, Description = Citrate synthase, PFAM = PF00285
1123	1	NibenC_proteins_2024_LDW	Nbv0.3scaffold35045_1206-5369	17	18476	1	1	1	1	0.25	Putative HLIP, Description = One-helix protein 2, PFAM =
911	1	NibenC_proteins_2024_LDW	Nbv0.3scaffold14583_1657-10347	25	18438	1	1	1	1	0.25	Putative At5g42000, Description = At5g42000, PFAM = PF04061
163	1	NibenC_proteins_2024_LDW	Nbv0.5scaffold3349_254214-256839	222	56150	6	6	3	3	0.25	Putative psbB, Description = Photosystem II CP47 reaction center protein, PFAM = PF00421
870	1	NibenC_proteins_2024_LDW	Niben044Scf00029705Ctg016_1-5228	27	18567	1	1	1	1	0.25	Putative CLUB, Description = TRAPP II-specific subunit 130 homolog, PFAM =
3	8	Student_Contaminants	Q14CN4-1	182	56470	6	6	3	3	0.25	SWISS-PROT:Q14CN4-1 Tax_Id=9606 Gene_Symbol=KRT72 Isoform 1 of Keratin, type II cytoskeletal 72
10	2	NibenC_proteins_2024_LDW	Niben044Scf00012513Ctg003_48672-59076	257	94727	11	11	5	5	0.25	Putative BnaA08g17320D, Description = BnaA08g17320D protein, PFAM = PF04499;PF04499
306	1	NibenC_proteins_2024_LDW	Nbv0.3scaffold43620_1-2371	117	37675	5	5	2	2	0.25	Putative ALL1, Description = Aldolase like protein, PFAM = PF03328
418	1	NibenC_proteins_2024_LDW	Niben101Scf00793_93931-101030	74	75726	4	4	4	4	0.25	Putative LACS1, Description = Long chain acyl-CoA synthetase 1, PFAM = PF00501
10	3	NibenC_proteins_2024_LDW	Niben101Scf01759_621340-633000	212	95145	11	11	5	5	0.25	Putative Ccrd_012273, Description = Armadillo-type fold, PFAM = PF04499;PF04499
317	1	NibenC_proteins_2024_LDW	Niben044Scf00003503Ctg001_3357-10315	112	57043	4	4	3	3	0.25	Putative SQD2, Description = Sulfoquinovosyl transferase SQD2, PFAM = PF13692;PF13439
1147	1	NibenC_proteins_2024_LDW	Niben101Scf06023_98283-105693	16	18752	1	1	1	1	0.25	Putative SEC10, Description = Exocyst complex component 5, PFAM = PF07393
413	1	NibenC_proteins_2024_LDW	Nbv0.3scaffold48619_8256-15044	76	38005	2	2	2	2	0.25	Putative acoB, Description = Pyruvate dehydrogenase E1 component subunit beta, mitochondrial, PFAM = PF02779;PF02780
238	1	NibenC_proteins_2024_LDW	Niben044Scf00007888Ctg001_7757-19029	152	134021	8	8	7	7	0.25	Putative HVT1, Description = DExH-box ATP-dependent RNA helicase DExH6, PFAM = PF04408;PF01424;PF07717;PF00271
328	1	NibenC_proteins_2024_LDW	Niben101Scf17947_7463-21154	107	95645	5	5	5	5	0.25	Putative MIP3, Description = Sec1 family domain-containing protein MIP3, PFAM = PF00995
366	1	NibenC_proteins_2024_LDW	Niben101Scf06008_49303-52104	94	18849	3	3	1	1	0.25	Putative Os11g0460900, Description = Os11g0460900 protein, PFAM = PF06549
290	1	NibenC_proteins_2024_LDW	Nbv0.5scaffold2161_184911-198246	124	57749	4	4	3	3	0.25	Putative PP2AB2, Description = Serine/threonine protein phosphatase 2A 55 kDa regulatory subunit B beta isoform, PFAM =
154	1	NibenC_proteins_2024_LDW	Nbv0.3scaffold54015_7197-12868	231	38360	4	4	2	2	0.25	Putative hmp, Description = MPBQ/MSBQ methyltransferase, PFAM = PF08241
724	1	NibenC_proteins_2024_LDW	Nbv0.3scaffold4978_57963-63940	33	19052	1	1	1	1	0.24	Putative BET5, Description = Component of TRAPP complex, PFAM = PF04099
1002	1	NibenC_proteins_2024_LDW	Niben101Scf05279_580878-589575	21	19071	1	1	1	1	0.24	Putative Rd2, Description = Response to dessication 2, PFAM = PF00582
336	1	NibenC_proteins_2024_LDW	Nbv0.5scaffold4006_177490-182209	105	97144	5	5	5	5	0.24	Putative KPNB1, Description = Importin subunit beta-1, PFAM = PF13513;PF03810
293	2	NibenC_proteins_2024_LDW	Niben101Scf14323_95290-110210	97	77900	4	4	4	4	0.24	Putative LACS4, Description = Long chain acyl-CoA synthetase 4, PFAM = PF00501
290	2	NibenC_proteins_2024_LDW	Niben101Scf01304_586008-610356	95	58401	4	4	3	3	0.24	Putative PP2AB2, Description = Serine/threonine protein phosphatase 2A 55 kDa regulatory subunit B beta isoform, PFAM = PF00400
755	1	NibenC_proteins_2024_LDW	Nbv0.5scaffold4040_221094-225646	32	19155	1	1	1	1	0.24	Putative 9G8, Description = Serine/arginine-rich splicing factor 7, PFAM = PF00076;PF00098
575	1	NibenC_proteins_2024_LDW	Nbv0.5scaffold999_514702-516746	49	38879	2	2	2	2	0.24	Putative rpoA, Description = DNA-directed RNA polymerase subunit alpha, PFAM = PF03118;PF01000;PF01193
145	2	NibenC_proteins_2024_LDW	Niben101Scf09452_66475-93335	187	78136	5	5	4	4	0.24	Putative PRO2, Description = Delta-1-pyrroline-5-carboxylate synthase, PFAM = PF00171;PF00696
405	1	NibenC_proteins_2024_LDW	Nbv0.3scaffold14382_28968-31981	79	38909	3	3	2	2	0.24	Putative TIF3H1, Description = Eukaryotic translation initiation factor 3 subunit H, PFAM = PF01398
1177	1	NibenC_proteins_2024_LDW	Niben101Scf04828_3962-6516	15	19472	1	1	1	1	0.24	Putative TIM23-1, Description = Mitochondrial import inner membrane translocase subunit TIM23-1, PFAM = PF02466
124	2	NibenC_proteins_2024_LDW	Nbv0.5scaffold2646_205295-237769	249	119034	7	7	6	6	0.24	Putative CDC5, Description = Cell division cycle 5-like protein, PFAM = PF13921;PF11831
759	1	NibenC_proteins_2024_LDW	Niben101Scf02869_227925-234629	31	39419	2	2	2	2	0.24	Putative BnaA01g16990D, Description = BnaA01g16990D protein, PFAM =
656	1	NibenC_proteins_2024_LDW	Nbv0.3scaffold90569_710-3971	39	19556	1	1	1	1	0.24	Putative ycf65, Description = Ycf65-like protein, PFAM = PF04839
751	1	NibenC_proteins_2024_LDW	Niben101Scf06064_82308-85734	32	19622	1	1	1	1	0.24	Putative PGSC0003DMG400022768, Description = CASP-like protein, PFAM = PF04535
490	1	NibenC_proteins_2024_LDW	Niben101Scf04233_129619-138524	60	39857	2	2	2	2	0.24	Putative SH3P3, Description = SH3 domain-containing protein 3, PFAM = PF14604
532	1	NibenC_proteins_2024_LDW	Niben101Scf01697_1942926-1947037	54	80172	4	4	4	4	0.24	Putative At5g46580, Description = Pentatricopeptide repeat-containing protein At5g46580, chloroplastic, PFAM = PF13041;PF13812;PF17177
1207	1	NibenC_proteins_2024_LDW	Niben044Scf00014317Ctg000_4586-7173	14	19707	1	1	1	1	0.23	Putative KGM_10865, Description = Endonuclease-reverse transcriptase HmRTE-e01, PFAM = PF03372
486	1	NibenC_proteins_2024_LDW	Niben101Scf21257_20753-33887	60	40085	2	2	2	2	0.23	Putative OST48, Description = Dolichyl-diphosphooligosaccharide--protein glycosyltransferase 48 kDa subunit, PFAM = PF03345
641	1	NibenC_proteins_2024_LDW	Niben101Scf00225_8544-13722	40	40090	2	2	2	2	0.23	Putative COMT, Description = Caffeic acid 3-O-methyltransferase, PFAM = PF08100;PF00891
1013	1	NibenC_proteins_2024_LDW	Niben101Scf03979_202999-212387	21	19905	1	1	1	1	0.23	Putative Sb10g028450, Description = Putative uncharacterized protein Sb10g028450, PFAM = PF07466
461	1	NibenC_proteins_2024_LDW	Nbv0.3scaffold39594_12796-19616	64	20024	1	1	1	1	0.23	Putative TRS33, Description = Component of TRAPP complex, PFAM = PF04051
908	1	NibenC_proteins_2024_LDW	Niben101Scf02907_653938-660021	25	40413	2	2	2	2	0.23	Putative ELP4, Description = Elongator complex protein 4, PFAM = PF05625
585	1	NibenC_proteins_2024_LDW	Nbv0.5scaffold121_429227-436715	47	40463	2	2	2	2	0.23	Putative alr2, Description = Aldo/keto reductase, PFAM = PF00248
838	1	NibenC_proteins_2024_LDW	Nbv0.3scaffold52321_401-2916	28	20175	1	1	1	1	0.23	Putative PGSC0003DMG400027328, Description = UDP-glycosyltransferase family protein, PFAM =
592	1	NibenC_proteins_2024_LDW	Niben044Scf00019580Ctg005_330-8869	46	20171	1	1	1	1	0.23	Putative ybaB, Description = Nucleoid-associated protein ybaB, PFAM = PF02575
846	1	NibenC_proteins_2024_LDW	Niben101Scf03778_228061-230606	28	20342	1	1	1	1	0.23	Putative PRA1F2, Description = PRA1 family protein F2, PFAM = PF03208
525	1	NibenC_proteins_2024_LDW	Nbv0.3scaffold31198_2733-10443	55	20400	3	3	1	1	0.23	Putative rluB, Description = Pseudouridine synthase, PFAM = PF00849
991	1	NibenC_proteins_2024_LDW	Nbv0.5scaffold593_120755-597133	22	20489	2	2	1	1	0.23	Putative Tgt1ORF2, Description = Retrotransposon protein, putative, Ty3-gypsy subclass, PFAM = PF00078
516	1	NibenC_proteins_2024_LDW	Niben101Scf05201_606526-609498	57	41529	2	2	2	2	0.23	Putative gmd, Description = GDP-mannose 4,6-dehydratase, PFAM = PF16363
600	1	NibenC_proteins_2024_LDW	Niben044Scf00017233Ctg008_793-3500	45	20651	2	2	1	1	0.22	Putative lls1, Description = Pheophorbide a oxygenase, PFAM = PF08417
644	1	NibenC_proteins_2024_LDW	Niben101Scf01646_14452-22664	40	20642	2	2	1	1	0.22	Putative APT3, Description = Adenine phosphoribosyltransferase 3, PFAM = PF00156
291	1	NibenC_proteins_2024_LDW	Niben101Scf01971_135395-145501	123	41974	4	4	2	2	0.22	Putative SOEP, Description = KTI-C protein, PFAM = PF00197;PF00197
467	1	NibenC_proteins_2024_LDW	Niben101Scf07825_211142-227519	63	42061	2	2	2	2	0.22	Putative RER4, Description = DUF3411 domain protein, PFAM = PF11891
660	1	NibenC_proteins_2024_LDW	Nbv0.3scaffold49110_10557-15522	38	42101	2	2	2	2	0.22	Putative calr, Description = Calreticulin, PFAM = PF00262;PF00262
304	1	NibenC_proteins_2024_LDW	Nbv0.3scaffold82382_2429-6338	118	20830	2	2	1	1	0.22	Putative TIP1, Description = Tonoplast intrinsic protein 11, PFAM = PF00230;PF00230
1140	1	NibenC_proteins_2024_LDW	Niben044Scf00050861Ctg000_747-3899	16	20867	1	1	1	1	0.22	Putative OEP24, Description = Chloroplastic outer envelope pore protein of 24 kDa, PFAM =
832	1	NibenC_proteins_2024_LDW	Niben101Scf02752_1156138-1162689	28	20843	1	1	1	1	0.22	Putative IMP, Description = CASP-like protein, PFAM = PF04535
1030	1	Student_Contaminants	zhangqianqian_5	20	20901	5	5	1	1	0.22
230	1	NibenC_proteins_2024_LDW	Niben101Scf01812_227634-233047	160	84847	6	6	4	4	0.22	Putative METE, Description = 5-methyltetrahydropteroyltriglutamate--homocysteine methyltransferase, PFAM = PF01717;PF08267
115	2	NibenC_proteins_2024_LDW	Niben101Scf02461_6816-12166	23	42294	2	2	2	2	0.22	Putative pgk, Description = Phosphoglycerate kinase, PFAM = PF00162
510	1	NibenC_proteins_2024_LDW	Niben044Scf00002397Ctg003_1-8515	57	42259	2	2	2	2	0.22	Putative At4g16045, Description = Ubiquitin carboxyl-terminal hydrolase 12, PFAM = PF00917
666	1	NibenC_proteins_2024_LDW	Niben101Scf07250_482416-489235	38	42539	2	2	2	2	0.22	Putative RPN10, Description = 26S proteasome non-ATPase regulatory subunit 4 homolog, PFAM = PF13519;PF02809;PF02809;PF02809
449	1	NibenC_proteins_2024_LDW	Niben101Scf02407_339063-341629	66	21091	1	1	1	1	0.22	Putative PGSC0003DMG401031172, Description = PRA1 family protein, PFAM = PF03208
984	1	NibenC_proteins_2024_LDW	Niben101Scf01055_111528-116160	22	21187	1	1	1	1	0.22	Putative PGSC0003DMG400020198, Description = Translocon-associated protein subunit beta, PFAM = PF05753
342	1	NibenC_proteins_2024_LDW	Niben101Scf01188_574272-587549	103	86090	4	4	4	4	0.22	Putative SEC23, Description = Protein transport protein SEC23, PFAM = PF04810;PF00626;PF04815;PF08033;PF04811
588	1	NibenC_proteins_2024_LDW	Niben101Scf01577_96047-103651	47	21458	1	1	1	1	0.22	Putative SHW1, Description = Short hypocotyl in white light1 protein, PFAM =
905	1	NibenC_proteins_2024_LDW	Nbv0.5scaffold1802_269981-272879	25	21569	1	1	1	1	0.21	Putative JR14, Description = Putative root storage protein, PFAM = PF06232
1038	1	NibenC_proteins_2024_LDW	Niben101Scf00321_564923-569982	20	21480	1	1	1	1	0.21	Putative HVA22K, Description = HVA22-like protein, PFAM = PF03134
412	1	NibenC_proteins_2024_LDW	Nbv0.5scaffold3646_148781-153180	76	43871	4	4	2	2	0.21	Putative fbp, Description = Fructose-1,6-bisphosphatase, PFAM = PF00316
850	1	NibenC_proteins_2024_LDW	Niben101Scf04113_1213101-1246378	28	21790	1	1	1	1	0.21	Putative Maf3, Description = Maf-like protein, PFAM = PF02545
144	7	NibenC_proteins_2024_LDW	Niben101Scf01550_120298-130828	41	43967	3	3	2	2	0.21	Putative atad1, Description = ATPase family AAA domain-containing protein 1, PFAM = PF00004
752	1	NibenC_proteins_2024_LDW	Niben101Scf03905_143316-150067	32	66164	3	3	3	3	0.21	Putative acl1, Description = ATP-citrate (pro-S-)-lyase, PFAM = PF00549;PF00285
332	1	NibenC_proteins_2024_LDW	Nbv0.5scaffold1026_536758-542391	107	66405	3	3	3	3	0.21	Putative ABCF1, Description = ABC transporter F family member 1, PFAM = PF12848;PF00005;PF00005
550	1	NibenC_proteins_2024_LDW	Niben101Scf02156_382672-386714	51	66359	3	3	3	3	0.21	Putative DIM, Description = Delta(24)-sterol reductase, PFAM = PF01565
337	2	NibenC_proteins_2024_LDW	Niben044Scf00035166Ctg000_34741-40117	59	44150	2	2	2	2	0.21	Putative poni1, Description = Auxin-induced in root cultures protein 12, PFAM = PF03188;PF04526
680	1	NibenC_proteins_2024_LDW	Niben101Scf01396_536118-543695	36	44222	3	3	2	2	0.21	Putative BnaC09g45170D, Description = BnaC09g45170D protein, PFAM = PF04862;PF04862
536	1	NibenC_proteins_2024_LDW	Niben101Scf12210_28545-39211	53	66551	3	3	3	3	0.21	Putative CPLD10, Description = Predicted protein, PFAM = PF13460;PF13460;PF08547
337	1	NibenC_proteins_2024_LDW	Niben101Scf01037_992345-1004561	104	44398	2	2	2	2	0.21	Putative poni1, Description = Auxin-induced in root cultures protein 12, PFAM = PF03188;PF04526
424	1	NibenC_proteins_2024_LDW	Niben044Scf00013023Ctg008_22232-26386	73	44550	3	3	2	2	0.21	Putative GDCST, Description = Aminomethyltransferase, mitochondrial, PFAM = PF08669;PF01571
731	1	NibenC_proteins_2024_LDW	Niben044Scf00021895Ctg003_1-5857	33	22137	1	1	1	1	0.21	Putative pco138889, Description = AT5g13610/MSH12_7, PFAM = PF02582
433	1	NibenC_proteins_2024_LDW	Niben044Scf00023329Ctg023_1-14247	72	67271	4	4	3	3	0.21	Putative gldh, Description = L-galactono-1,4-lactone dehydrogenase, PFAM = PF01565;PF04030
1175	1	NibenC_proteins_2024_LDW	Nbv0.3scaffold86940_769-3374	15	22249	1	1	1	1	0.21	Putative dag, Description = Dof zinc finger protein, PFAM = PF02701
419	1	NibenC_proteins_2024_LDW	Nbv0.5scaffold999_506427-509988	74	22155	1	1	1	1	0.21	Putative clpP, Description = ATP-dependent Clp protease proteolytic subunit, PFAM = PF00574
294	1	NibenC_proteins_2024_LDW	Niben101Scf13411_50995-62850	122	67567	3	3	3	3	0.21	Putative At3g59040, Description = Pentatricopeptide repeat-containing protein At3g59040, PFAM = PF13041;PF13041;PF13041;PF13041;PF13041;PF01535
294	2	NibenC_proteins_2024_LDW	Niben101Scf02428_176690-185781	108	67681	3	3	3	3	0.21	Putative At3g59040, Description = Pentatricopeptide repeat-containing protein At3g59040, PFAM = PF01535;PF01535;PF13041;PF13041;PF13041;PF13041
354	1	NibenC_proteins_2024_LDW	Nbv0.3scaffold34100_1386-15301	100	45071	2	2	2	2	0.21	Putative PTI13, Description = PTI1-like tyrosine-protein kinase 3, PFAM = PF07714
368	1	NibenC_proteins_2024_LDW	Niben101Scf07182_411043-419435	92	67961	3	3	3	3	0.21	Putative fhs, Description = C-1-tetrahydrofolate synthase, cytoplasmic, PFAM = PF01268
164	1	NibenC_proteins_2024_LDW	Niben101Scf08182_52493-93031	221	205019	10	10	9	9	0.2	Putative PA200, Description = Proteasome activator subunit 4, PFAM = PF11919;PF16507;PF16507
308	2	NibenC_proteins_2024_LDW	Nbv0.5scaffold1653_226103-231766	65	45243	2	2	2	2	0.2	Putative ASH2, Description = Set1/Ash2 histone methyltransferase complex subunit ASH2, PFAM = PF00622
316	1	NibenC_proteins_2024_LDW	Niben101Scf06349_38763-44766	113	45551	2	2	2	2	0.2	Putative DEGP1, Description = Protease Do-like 1, chloroplastic, PFAM = PF13365;PF13180
667	1	NibenC_proteins_2024_LDW	Nbv0.5scaffold1362_260928-264651	38	22618	1	1	1	1	0.2	Putative rs1, Description = DREPP4 protein, PFAM = PF05558
55	2	NibenC_proteins_2024_LDW	Nbv0.3scaffold60648_1251-10398	210	161480	12	12	7	7	0.2	Putative PDR1, Description = Pleiotropic drug resistance protein 1, PFAM = PF01061;PF01061;PF00005;PF00005;PF08370;PF14510
866	1	NibenC_proteins_2024_LDW	Niben044Scf00000570Ctg003_50938-54170	27	22769	1	1	1	1	0.2	Putative At2g45990, Description = AT2G45990 protein, PFAM =
813	1	NibenC_proteins_2024_LDW	Nbv0.3scaffold3461_4951-7999	29	22708	1	1	1	1	0.2	Putative CHMP1A, Description = ESCRT-related protein CHMP1A, PFAM = PF03357
1098	1	NibenC_proteins_2024_LDW	Nbv0.3scaffold11932_35423-41860	17	22720	1	1	1	1	0.2	Putative Os03g0727100, Description = Expressed protein, PFAM =
520	1	NibenC_proteins_2024_LDW	Niben101Scf00149_217525-220094	56	22738	1	1	1	1	0.2	Putative NAD9, Description = NADH dehydrogenase [ubiquinone] iron-sulfur protein 3, PFAM = PF00329
614	1	NibenC_proteins_2024_LDW	Niben101Ctg13946_169-2284	43	22862	1	1	1	1	0.2	Putative glp, Description = Auxin-binding protein ABP19a, PFAM = PF00190
535	1	NibenC_proteins_2024_LDW	Niben101Scf18129_116729-121613	53	46141	2	2	2	2	0.2	Putative v1g41962, Description = Predicted protein, PFAM = PF12871;PF03371
957	1	NibenC_proteins_2024_LDW	Nbv0.5scaffold453_338384-340974	23	23053	1	1	1	1	0.2	Putative BnaC09g48790D, Description = BnaC09g48790D protein, PFAM = PF05553
1116	1	NibenC_proteins_2024_LDW	Nbv0.3scaffold34405_10901-16579	17	23129	2	2	1	1	0.2	Putative AS2, Description = LOB domain-containing protein 16, PFAM = PF03195
553	1	NibenC_proteins_2024_LDW	Niben101Scf09082_44214-50934	51	46684	2	2	2	2	0.2	Putative ASP1, Description = Aspartate aminotransferase, mitochondrial, PFAM = PF00155
1153	1	NibenC_proteins_2024_LDW	Niben101Scf00751_148666-157864	16	23448	1	1	1	1	0.2	Putative CTN, Description = Caltractin, PFAM = PF13499;PF13405
526	1	NibenC_proteins_2024_LDW	Niben101Scf01290_231422-241865	55	71476	3	3	3	3	0.19	Putative oipk, Description = Mitogen-activated protein kinase, PFAM = PF00069
971	1	NibenC_proteins_2024_LDW	Niben044Scf00018169Ctg006_2325-6562	22	23595	1	1	1	1	0.19	Putative , Description = Alpha-L-fucosidase 1, PFAM =
440	1	NibenC_proteins_2024_LDW	Niben101Scf01552_519248-523253	68	47787	2	2	2	2	0.19	Putative GTSG, Description = Elongation factor 1-gamma 1, PFAM = PF02798;PF00043;PF00647
669	1	NibenC_proteins_2024_LDW	Niben101Scf01538_394862-399194	37	47908	3	3	2	2	0.19	Putative NIP1, Description = NEP-interacting protein 1, PFAM = PF14365;PF03080
743	1	NibenC_proteins_2024_LDW	Niben101Scf04760_25044-45933	32	48188	2	2	2	2	0.19	Putative ARP4, Description = Actin-related protein 4, PFAM = PF00022
650	1	NibenC_proteins_2024_LDW	Nbv0.3scaffold6673_1-6611	40	48156	2	2	2	2	0.19	Putative dnj45, Description = DnaJ / Sec63 Brl domains-containing protein, PFAM = PF02889;PF00226
562	1	NibenC_proteins_2024_LDW	Niben101Scf07141_45609-64177	50	48335	2	2	2	2	0.19	Putative RCA, Description = Ribulose bisphosphate carboxylase/oxygenase activase, PFAM = PF00004
518	1	NibenC_proteins_2024_LDW	Nbv0.3scaffold28434_72-6978	56	48539	2	2	2	2	0.19	Putative VPS4, Description = Vacuolar protein-sorting-associated protein 4, PFAM = PF04212;PF00004;PF09336
1165	1	NibenC_proteins_2024_LDW	Nbv0.3scaffold11003_908-4743	15	24092	1	1	1	1	0.19	Putative PGSC0003DMG400005910, Description = Zinc finger, CCHC-type, PFAM = PF00098
77	3	NibenC_proteins_2024_LDW	Niben101Scf00927_404727-410194	136	98230	5	5	4	4	0.19	Putative TPS6, Description = Alpha,alpha-trehalose-phosphate synthase [UDP-forming] 6, PFAM = PF00982;PF02358
627	1	NibenC_proteins_2024_LDW	Nbv0.3scaffold48330_1-7220	41	24527	1	1	1	1	0.19	Putative MRPL28, Description = Putative mitochondrial ribosomal protein L28, PFAM = PF00830
895	1	NibenC_proteins_2024_LDW	Nbv0.5scaffold614_77705-89451	26	24524	1	1	1	1	0.19	Putative ISPF, Description = 2-C-methyl-D-erythritol 2,4-cyclodiphosphate synthase, chloroplastic, PFAM = PF02542
979	1	NibenC_proteins_2024_LDW	Niben101Scf09832_39857-49168	22	49512	2	2	2	2	0.19	Putative ASP3, Description = Aspartate aminotransferase 3, chloroplastic, PFAM = PF00155
569	1	Student_Contaminants	Q1RMN8	49	24863	1	1	1	1	0.18	TREMBL:Q1RMN8 (Bos taurus) Similar to Immunoglobulin lambda-like polypeptide 1
663	1	NibenC_proteins_2024_LDW	Niben101Scf00626_272517-276455	38	24827	1	1	1	1	0.18	Putative MSBP1, Description = Membrane steroid-binding protein 1, PFAM = PF00173
692	1	NibenC_proteins_2024_LDW	Nbv0.5scaffold5630_129692-133778	35	75645	3	3	3	3	0.18	Putative RHM1, Description = Trifunctional UDP-glucose 4,6-dehydratase/UDP-4-keto-6-deoxy-D-glucose 3,5-epimerase/UDP-4-keto-L-rhamnose-reductase RHM1, PFAM = PF16363;PF04321
791	1	NibenC_proteins_2024_LDW	Niben101Scf00171_17471-23607	30	50292	2	2	2	2	0.18	Putative pel2, Description = Pectate lyase, PFAM = PF00544
458	1	NibenC_proteins_2024_LDW	Niben101Scf02572_235068-238866	65	25005	2	2	1	1	0.18	Putative aqp1, Description = Tonoplast intrinsic protein, PFAM = PF00230
1159	1	NibenC_proteins_2024_LDW	Niben044Scf00005140Ctg007_19879-24927	16	25136	1	1	1	1	0.18	Putative vps2, Description = Charged multivesicular body protein 2a, PFAM = PF03357
402	1	NibenC_proteins_2024_LDW	Niben101Scf15067_517812-523767	80	50590	3	3	2	2	0.18	Putative CSN1, Description = COP9 signalosome complex subunit 1, PFAM = PF10602;PF01399
456	1	NibenC_proteins_2024_LDW	Nbv0.5scaffold256_128321-147417	65	76150	3	3	3	3	0.18	Putative At1g71810, Description = Uncharacterized aarF domain-containing protein kinase At1g71810, chloroplastic, PFAM = PF03109
653	1	NibenC_proteins_2024_LDW	Nbv0.5scaffold4903_2209-6241	39	25231	1	1	1	1	0.18	Putative MP1, Description = Membrane steroid-binding protein 2, PFAM = PF00173
567	1	NibenC_proteins_2024_LDW	Nbv0.5scaffold2754_42966-47909	49	50992	2	2	2	2	0.18	Putative Os01g0666800, Description = Os01g0666800 protein, PFAM = PF04841
652	1	NibenC_proteins_2024_LDW	Niben101Scf01396_771797-775738	39	25345	1	1	1	1	0.18	Putative RAN3, Description = GTP-binding nuclear protein Ran-3, PFAM = PF00071
392	1	NibenC_proteins_2024_LDW	Niben101Scf14799_36985-42569	84	51153	3	3	2	2	0.18	Putative At3g01060, Description = Putative uncharacterized protein At3g01060, PFAM = PF14234
1088	1	NibenC_proteins_2024_LDW	Niben101Scf02468_1473559-1481103	18	25415	1	1	1	1	0.18	Putative BnaA01g04430D, Description = BnaA01g04430D protein, PFAM = PF02330
285	1	NibenC_proteins_2024_LDW	Nbv0.5scaffold6509_7240-61528	125	180504	7	7	7	7	0.18	Putative glsF, Description = Ferredoxin-dependent glutamate synthase, PFAM = PF01493;PF01645;PF04898;PF00310
541	1	NibenC_proteins_2024_LDW	Niben101Scf01214_261540-269764	52	51424	2	2	2	2	0.18	Putative PUX10, Description = Plant UBX domain-containing protein 10, PFAM = PF14555;PF00789
903	1	NibenC_proteins_2024_LDW	Nbv0.3scaffold22911_17622-23478	25	25502	1	1	1	1	0.18	Putative PAS2A, Description = Very-long-chain (3R)-3-hydroxyacyl-CoA dehydratase PASTICCINO 2A, PFAM = PF04387
527	1	NibenC_proteins_2024_LDW	Niben101Scf09401_21343-25756	55	25546	1	1	1	1	0.18	Putative SODA, Description = Superoxide dismutase [Mn], mitochondrial, PFAM = PF00081;PF02777
995	1	NibenC_proteins_2024_LDW	Niben101Scf03695_197287-200847	22	25523	1	1	1	1	0.18	Putative PGSC0003DMG400007065, Description = , PFAM = PF02365
603	1	NibenC_proteins_2024_LDW	Niben101Scf15604_49355-55395	45	25497	1	1	1	1	0.18	Putative gst2, Description = Maleylacetoacetate isomerase, PFAM = PF14497;PF13417
576	1	NibenC_proteins_2024_LDW	Niben044Scf00022042Ctg012_890-7780	48	51502	2	2	2	2	0.18	Putative FIG4, Description = Polyphosphoinositide phosphatase, PFAM = PF02383
815	1	NibenC_proteins_2024_LDW	Nbv0.3scaffold50078_6892-11065	29	25649	1	1	1	1	0.18	Putative , Description = Putative heterogeneous nuclear ribonucleoproteins A2/B1-like, PFAM =
462	1	NibenC_proteins_2024_LDW	Niben044Scf00007177Ctg025_1-4810	64	25797	1	1	1	1	0.18	Putative STR9, Description = Rhodanese-like domain-containing protein 9, chloroplastic, PFAM = PF00581
1015	1	NibenC_proteins_2024_LDW	Niben101Scf01218_2275-7012	21	25788	1	1	1	1	0.18	Putative IAA9, Description = Auxin-responsive protein, PFAM = PF02309
849	1	NibenC_proteins_2024_LDW	Nbv0.3scaffold10272_29167-32275	28	25762	1	1	1	1	0.18	Putative PNSL1, Description = Photosynthetic NDH subunit of lumenal location 1, chloroplastic, PFAM = PF01789
665	1	NibenC_proteins_2024_LDW	Nbv0.5scaffold4421_169752-179996	38	51939	2	2	2	2	0.18	Putative atpvh1, Description = Putative V-type proton ATPase subunit H, PFAM = PF03224;PF11698
568	1	NibenC_proteins_2024_LDW	Niben101Scf10476_152420-159842	49	51959	2	2	2	2	0.18	Putative At2g44640, Description = Expressed protein, PFAM =
801	1	NibenC_proteins_2024_LDW	Nbv0.5scaffold3699_53635-61149	29	51916	2	2	2	2	0.18	Putative KAT5, Description = 3-ketoacyl-CoA thiolase 5, peroxisomal, PFAM = PF00108;PF02803
395	1	NibenC_proteins_2024_LDW	Niben044Scf00016243Ctg019_31414-38441	83	104510	5	5	4	4	0.18	Putative TIF3C1, Description = Eukaryotic translation initiation factor 3 subunit C, PFAM = PF05470;PF01399
331	1	NibenC_proteins_2024_LDW	Niben044Scf00011427Ctg004_10508-20960	107	130861	5	5	5	5	0.18	Putative TPLATE, Description = Protein TPLATE, PFAM =
428	1	NibenC_proteins_2024_LDW	Niben101Scf03563_167804-177579	72	78316	3	3	3	3	0.18	Putative thrS, Description = Threonine--tRNA ligase, PFAM = PF00587;PF03129;PF07973
1007	1	NibenC_proteins_2024_LDW	Nbv0.5scaffold13_191949-196281	21	25838	1	1	1	1	0.18	Putative aqp1, Description = Tonoplast intrinsic protein, PFAM = PF00230
677	1	NibenC_proteins_2024_LDW	Niben101Scf08806_180970-185780	37	25943	1	1	1	1	0.18	Putative HHL1, Description = Protein HHL1, chloroplastic, PFAM =
961	1	NibenC_proteins_2024_LDW	Niben101Scf01550_178366-182403	23	26082	1	1	1	1	0.17	Putative F383_29003, Description = Thiosulfate sulfurtransferase, chloroplastic-like protein, PFAM = PF00581
410	1	NibenC_proteins_2024_LDW	Niben101Scf02819_431430-452834	76	53038	2	2	2	2	0.17	Putative dnaJ, Description = Chaperone protein DnaJ, PFAM = PF00226;PF00684;PF01556
319	1	NibenC_proteins_2024_LDW	Nbv0.5scaffold211_635799-675212	110	106786	4	4	4	4	0.17	Putative ileS, Description = Isoleucine--tRNA ligase, PFAM = PF00133;PF06827;PF08264
254	2	NibenC_proteins_2024_LDW	Niben044Scf00036601Ctg001_1-8209	61	106847	4	4	4	4	0.17	Putative CLPD, Description = Chaperone protein ClpD, chloroplastic, PFAM = PF02861;PF02861;PF07724;PF10431;PF00004
513	1	NibenC_proteins_2024_LDW	Nbv0.5scaffold545_225857-259368	57	26470	1	1	1	1	0.17	Putative gst, Description = Theta class glutathione S-transferase, PFAM = PF02798;PF13410
254	1	NibenC_proteins_2024_LDW	Niben101Scf07623_142235-150358	138	107062	4	4	4	4	0.17	Putative CLPD, Description = Chaperone protein ClpD, chloroplastic, PFAM = PF10431;PF02861;PF02861;PF07724;PF00004
508	1	NibenC_proteins_2024_LDW	Nbv0.3scaffold99281_145-4131	57	53353	2	2	2	2	0.17	Putative ccrk, Description = Cyclin-dependent kinase F-1, PFAM = PF00069;PF00069
1149	1	NibenC_proteins_2024_LDW	Nbv0.3scaffold3876_39801-44692	16	26537	1	1	1	1	0.17	Putative PM36, Description = Formylaminopyrimidine amidohydrolase, PFAM = PF03070
852	1	NibenC_proteins_2024_LDW	Nbv0.3scaffold46201_5886-12110	27	26514	1	1	1	1	0.17	Putative atpH, Description = Oligomycin sensitivity conferring protein, PFAM = PF00213
301	1	NibenC_proteins_2024_LDW	Niben044Scf00004264Ctg003_1065-10240	120	107975	4	4	4	4	0.17	Putative SN4TDR, Description = 110 kDa 4SNc-Tudor domain protein, PFAM = PF00565;PF00565;PF00565;PF00565;PF00567
479	1	NibenC_proteins_2024_LDW	Niben101Scf19517_1-17823	61	53874	2	2	2	2	0.17	Putative DGK7, Description = Diacylglycerol kinase 7, PFAM = PF00781;PF00609
597	1	NibenC_proteins_2024_LDW	Nbv0.3scaffold90212_17-2765	45	26918	3	3	1	1	0.17	Putative ATPD, Description = ATP synthase delta chain, chloroplastic, PFAM = PF00213
1093	1	NibenC_proteins_2024_LDW	Nbv0.5scaffold4099_150622-153453	18	27105	1	1	1	1	0.17	Putative ern2, Description = Serine/threonine-protein kinase/endoribonuclease IRE1, PFAM = PF06479;PF00069
1185	1	NibenC_proteins_2024_LDW	Niben101Scf00116_387426-392580	15	27047	1	1	1	1	0.17	Putative BnaA06g07050D, Description = BnaA06g07050D protein, PFAM = PF04749
282	2	NibenC_proteins_2024_LDW	Niben101Scf00876_26538-30022	65	54572	2	2	2	2	0.17	Putative APF2, Description = Aspartyl protease family protein 2, PFAM = PF14543;PF14541
429	1	NibenC_proteins_2024_LDW	Niben101Scf10889_256826-273789	72	82092	3	3	3	3	0.17	Putative BGAL5, Description = Beta-galactosidase 5, PFAM = PF01301
793	1	NibenC_proteins_2024_LDW	Niben101Scf05173_944582-947397	30	27158	1	1	1	1	0.17	Putative DORA, Description = AP2-domain DNA-binding protein, PFAM = PF00847
376	1	NibenC_proteins_2024_LDW	Niben101Scf16508_70421-77043	90	54966	2	2	2	2	0.17	Putative APS2, Description = ATP sulfurylase 2, PFAM = PF01747;PF14306
438	1	NibenC_proteins_2024_LDW	Niben101Scf04940_68979-71722	69	27307	1	1	1	1	0.17	Putative PAC1, Description = Proteasome subunit alpha type-4-A, PFAM = PF10584;PF00227
899	1	NibenC_proteins_2024_LDW	Niben044Scf00018842Ctg001_3080-10943	26	55100	2	2	2	2	0.17	Putative copd, Description = Coatomer subunit delta, PFAM = PF00928
577	1	NibenC_proteins_2024_LDW	Niben101Scf02899_729470-732177	48	27387	1	1	1	1	0.17	Putative hin1, Description = Harpin inducing protein, PFAM = PF03168
967	1	NibenC_proteins_2024_LDW	Niben101Scf06716_48530-57212	22	27464	1	1	1	1	0.17	Putative psmA3, Description = Proteasome subunit alpha type, PFAM = PF00227;PF10584
1001	1	NibenC_proteins_2024_LDW	Nbv0.3scaffold8857_4534-8333	21	27383	1	1	1	1	0.17	Putative lepB, Description = Signal peptidase I, PFAM = PF00717
1141	1	NibenC_proteins_2024_LDW	Niben101Scf02063_665360-669021	16	27492	1	1	1	1	0.16	Putative PAP4, Description = AtPGL25, PFAM = PF04755
636	1	NibenC_proteins_2024_LDW	Niben101Scf03768_70788-78164	41	27603	1	1	1	1	0.16	Putative TIM22B, Description = Mitochondrial inner membrane translocase, PFAM = PF00536;PF02466
1125	1	NibenC_proteins_2024_LDW	Nbv0.3scaffold11757_1683-4411	17	27648	1	1	1	1	0.16	Putative Sb04g001080, Description = Putative uncharacterized protein Sb04g001080, PFAM =
475	1	NibenC_proteins_2024_LDW	Niben044Scf00036753Ctg000_1-4038	62	55794	2	2	2	2	0.16	Putative FLN1, Description = Fructokinase-like 1, chloroplastic, PFAM = PF00294
367	1	NibenC_proteins_2024_LDW	Niben101Scf00063_1044366-1047592	93	27755	3	3	1	1	0.16	Putative cab, Description = Chlorophyll a-b binding protein, chloroplastic, PFAM = PF00504
421	1	NibenC_proteins_2024_LDW	Niben101Scf03099_79213-99277	73	84666	3	3	3	3	0.16	Putative THRRS, Description = Threonine--tRNA ligase, mitochondrial 1, PFAM = PF00587;PF07973;PF03129;PF02824
820	1	NibenC_proteins_2024_LDW	Nbv0.3scaffold38867_13073-19637	29	27923	1	1	1	1	0.16	Putative GAMMACAL2, Description = Gamma carbonic anhydrase-like 2, mitochondrial, PFAM =
373	1	NibenC_proteins_2024_LDW	Niben101Scf01181_339540-342336	91	27969	2	2	1	1	0.16	Putative FKBP17-3, Description = Peptidyl-prolyl cis-trans isomerase FKBP17-3, chloroplastic, PFAM = PF00254
1137	1	NibenC_proteins_2024_LDW	Niben101Scf09123_101740-104460	16	28026	1	1	1	1	0.16	Putative
543	1	NibenC_proteins_2024_LDW	Niben101Scf00133_103110-106979	52	28137	1	1	1	1	0.16	Putative FER1, Description = Ferritin-1, chloroplastic, PFAM = PF00210
632	1	NibenC_proteins_2024_LDW	Nbv0.5scaffold136_1042686-1047745	41	28071	1	1	1	1	0.16	Putative PPD6, Description = Photosystem II reaction center PsbP family protein, PFAM = PF01789
571	1	NibenC_proteins_2024_LDW	Nbv0.3scaffold66165_1-10248	49	85199	3	3	3	3	0.16	Putative vatM, Description = V-type proton ATPase subunit a, PFAM = PF01496
495	1	NibenC_proteins_2024_LDW	Niben101Scf02625_285133-291727	59	28195	1	1	1	1	0.16	Putative STR11, Description = Rhodanese-like domain-containing protein 11, chloroplastic, PFAM =
547	1	NibenC_proteins_2024_LDW	Niben101Scf14996_44938-51204	51	57268	2	2	2	2	0.16	Putative cat, Description = Catalase, PFAM = PF00199;PF06628
309	1	NibenC_proteins_2024_LDW	Nbv0.3scaffold8795_15419-19078	116	57419	2	2	2	2	0.16	Putative CYP71D20, Description = 5-epiaristolochene 1,3-dihydroxylase, PFAM = PF00067
425	1	NibenC_proteins_2024_LDW	Nbv0.3scaffold52448_4581-9352	72	28492	1	1	1	1	0.16	Putative At1g52510, Description = Alpha/beta fold hydrolase, PFAM = PF00561
960	1	NibenC_proteins_2024_LDW	Niben101Scf12159_504869-510328	23	28476	1	1	1	1	0.16	Putative bud32, Description = EKC/KEOPS complex subunit bud32, PFAM = PF00069
814	1	NibenC_proteins_2024_LDW	Nbv0.3scaffold30198_17111-23625	29	28520	1	1	1	1	0.16	Putative fin1, Description = Putative alfin-like transcription factor, PFAM = PF12165;PF00628
359	1	NibenC_proteins_2024_LDW	Niben101Scf01625_168805-175387	97	57614	2	2	2	2	0.16	Putative agp, Description = ADP-glucose pyrophosphorylase, PFAM = PF00483
707	1	NibenC_proteins_2024_LDW	Niben101Scf05468_204000-216257	34	57578	2	2	2	2	0.16	Putative glysoja_025196, Description = Rhodanese/cell cycle control phosphatase superfamily protein, PFAM = PF00581
77	4	NibenC_proteins_2024_LDW	Niben044Scf00000510Ctg006_2183-6521	118	86692	4	4	3	3	0.16	Putative TPS, Description = Trehalose-6-phosphate synthase, PFAM = PF00982;PF02358
625	1	NibenC_proteins_2024_LDW	Niben044Scf00002603Ctg003_8423-11432	42	28615	1	1	1	1	0.16	Putative
401	2	NibenC_proteins_2024_LDW	Nbv0.3scaffold62774_2489-11142	40	57714	2	2	2	2	0.16	Putative IMPA4, Description = Importin subunit alpha-4, PFAM = PF01749;PF16186;PF00514;PF00514;PF00514;PF00514;PF00514;PF00514;PF00514;PF00514
997	1	NibenC_proteins_2024_LDW	Nbv0.3scaffold79913_1-2957	22	28764	1	1	1	1	0.16	Putative BnaC09g44980D, Description = BnaC09g44980D protein, PFAM = PF13639;PF04434
642	1	NibenC_proteins_2024_LDW	Nbv0.3scaffold1610_65778-69364	40	28773	1	1	1	1	0.16	Putative TCM_000661, Description = Uncharacterized protein isoform 4, PFAM =
564	1	NibenC_proteins_2024_LDW	Nbv0.3scaffold41034_6635-17947	49	57913	2	2	2	2	0.16	Putative PK5, Description = Pyruvate kinase, PFAM = PF02887;PF00224
313	1	NibenC_proteins_2024_LDW	Niben101Scf05621_946434-950152	114	28995	3	3	1	1	0.16	Putative CAB7, Description = Chlorophyll a-b binding protein 7, chloroplastic, PFAM = PF00504
1036	1	NibenC_proteins_2024_LDW	Niben101Scf25021_119982-123082	20	28969	1	1	1	1	0.16	Putative LHCA5, Description = Photosystem I chlorophyll a/b-binding protein 5, chloroplastic, PFAM = PF00504
578	1	NibenC_proteins_2024_LDW	Niben044Scf00019839Ctg013_2775-9114	48	29009	1	1	1	1	0.16	Putative EXPA8, Description = Expansin-A8, PFAM = PF01357;PF03330
1052	1	NibenC_proteins_2024_LDW	Niben101Scf01316_53964-61943	20	29201	1	1	1	1	0.15	Putative glysoja_013041, Description = UPF0308 protein, chloroplastic, PFAM = PF13911
676	1	NibenC_proteins_2024_LDW	Nbv0.3scaffold16109_35090-37872	37	29223	1	1	1	1	0.15	Putative vma8, Description = V-type proton ATPase subunit D, PFAM = PF01813
988	1	NibenC_proteins_2024_LDW	Niben044Scf00016019Ctg004_806-4692	22	29184	1	1	1	1	0.15	Putative At1g23180, Description = At1g23180, PFAM =
710	1	NibenC_proteins_2024_LDW	Niben101Scf00802_57598-68605	34	58952	2	2	2	2	0.15	Putative aldh, Description = Aldehyde dehydrogenase, mitochondrial, PFAM = PF00171
1112	1	NibenC_proteins_2024_LDW	Niben101Scf00780_375-4326	17	29259	1	1	1	1	0.15	Putative EXLA2, Description = Expansin-like A2, PFAM = PF03330;PF01357
771	1	NibenC_proteins_2024_LDW	Niben044Scf00012704Ctg011_1321-4381	31	29344	1	1	1	1	0.15	Putative SKIP35, Description = Ankyrin repeat protein SKIP35, PFAM =
882	1	NibenC_proteins_2024_LDW	Niben101Scf02653_426341-429309	26	29310	1	1	1	1	0.15	Putative At2g39795, Description = Uncharacterized protein At2g39795, mitochondrial, PFAM = PF02330
1122	1	NibenC_proteins_2024_LDW	Niben044Scf00031786Ctg003_8198-12419	17	29273	1	1	1	1	0.15	Putative ACHT4, Description = Atypical CYS HIS rich thioredoxin 4, PFAM = PF00085
401	1	NibenC_proteins_2024_LDW	Niben101Scf13164_31116-38732	80	59114	2	2	2	2	0.15	Putative IMPA2, Description = Importin subunit alpha-2, PFAM = PF01749;PF00514;PF00514;PF00514;PF00514;PF00514;PF00514;PF00514;PF00514;PF16186
750	1	NibenC_proteins_2024_LDW	Niben101Scf00597_47919-52928	32	29638	1	1	1	1	0.15	Putative umc1204, Description = DNA/RNA-binding protein Alba-like protein, PFAM = PF01918
522	1	NibenC_proteins_2024_LDW	Niben044Scf00022878Ctg023_20793-28296	55	59868	2	2	2	2	0.15	Putative CBSCBSPB4, Description = CBS domain-containing protein CBSCBSPB4, PFAM = PF00571;PF00571;PF00571;PF00571;PF00564
393	1	NibenC_proteins_2024_LDW	Niben101Scf02407_1417777-1480171	84	120218	5	5	4	4	0.15	Putative EDD1, Description = Glycine--tRNA ligase, chloroplastic/mitochondrial 2, PFAM = PF02092;PF02091
1012	1	NibenC_proteins_2024_LDW	Niben101Scf07522_26491-31165	21	29709	1	1	1	1	0.15	Putative pom30, Description = Porin/voltage-dependent anion-selective channel protein, PFAM = PF01459
662	1	NibenC_proteins_2024_LDW	Niben101Scf15538_30780-34760	38	29760	2	2	1	1	0.15	Putative Lil3:1, Description = AT4g17600/dl4835w, PFAM =
766	1	NibenC_proteins_2024_LDW	Niben101Scf00215_309653-313381	31	29743	1	1	1	1	0.15	Putative RBG4, Description = Glycine-rich RNA-binding protein 4, mitochondrial, PFAM = PF00076
240	1	NibenC_proteins_2024_LDW	Nbv0.5scaffold2370_477998-498686	148	60049	3	3	2	2	0.15	Putative PFK4, Description = ATP-dependent 6-phosphofructokinase 4, chloroplastic, PFAM = PF00365
673	1	NibenC_proteins_2024_LDW	Niben044Scf00005769Ctg013_1-5695	37	29831	1	1	1	1	0.15	Putative IM30, Description = Membrane-associated 30 kDa protein, chloroplastic, PFAM = PF04012
1048	1	NibenC_proteins_2024_LDW	Niben044Scf00019248Ctg004_1-873	20	30093	1	1	1	1	0.15	Putative PGSC0003DMG400020740, Description = NBS-coding resistance protein-like protein RGA11, PFAM = PF00931
694	1	NibenC_proteins_2024_LDW	Nbv0.3scaffold95812_882-4138	35	30110	1	1	1	1	0.15	Putative fttB, Description = 14-3-3 protein epsilon, PFAM = PF00244
250	1	NibenC_proteins_2024_LDW	Nbv0.5scaffold4254_95677-110728	142	60709	2	2	2	2	0.15	Putative IBI1, Description = Aspartate--tRNA ligase 2, cytoplasmic, PFAM = PF00152;PF01336
976	1	NibenC_proteins_2024_LDW	Niben101Scf12670_44110-46922	22	30242	1	1	1	1	0.15	Putative RBL13, Description = RHOMBOID-like protein 13, PFAM = PF01694
573	1	NibenC_proteins_2024_LDW	Niben101Scf13394_42957-46569	49	30206	1	1	1	1	0.15	Putative RTNLB2, Description = Reticulon-like protein B2, PFAM = PF02453
1188	1	NibenC_proteins_2024_LDW	Niben101Scf11349_94746-97868	15	30309	1	1	1	1	0.15	Putative PGSC0003DMG400004793, Description = Seed dormancy control protein, PFAM = PF14144
871	1	NibenC_proteins_2024_LDW	Nbv0.5scaffold1124_236229-242260	27	30329	1	1	1	1	0.15	Putative SMO1, Description = C-4 methylsterol oxidase, PFAM = PF04116
972	1	Student_Contaminants	P15497	22	30258	1	1	1	1	0.15	SWISS-PROT:P15497 (Bos taurus) Apolipoprotein A-I precursor
374	1	NibenC_proteins_2024_LDW	Niben101Scf03572_496640-512374	91	122919	4	4	4	4	0.15	Putative SEC31B, Description = Protein transport protein SEC31 homolog B, PFAM = PF07304;PF12931
448	2	NibenC_proteins_2024_LDW	Niben044Scf00053606Ctg002_1-3416	31	61739	2	2	2	2	0.15	Putative AATP1, Description = AAA-ATPase ASD, mitochondrial, PFAM = PF00004;PF14363
188	1	NibenC_proteins_2024_LDW	Niben101Scf01537_453415-467207	185	93212	4	4	3	3	0.15	Putative BnaC06g07210D, Description = BnaC06g07210D protein, PFAM =
487	2	NibenC_proteins_2024_LDW	Niben044Scf00008740Ctg008_1-3479	59	30836	2	2	1	1	0.15	Putative TOC34, Description = Translocase of chloroplast 34, chloroplastic, PFAM = PF04548
792	1	NibenC_proteins_2024_LDW	Nbv0.3scaffold54150_1-7566	30	31015	1	1	1	1	0.15	Putative RPN12A, Description = 26S proteasome non-ATPase regulatory subunit 8 homolog A, PFAM = PF10075
933	1	NibenC_proteins_2024_LDW	Niben101Scf05110_84413-89257	24	30953	1	1	1	1	0.15	Putative TET8, Description = Tetraspanin-8, PFAM = PF00335
621	1	NibenC_proteins_2024_LDW	Niben101Scf03747_237810-253556	40	62443	2	2	2	2	0.14	Putative RNC1, Description = Ribonuclease III domain-containing protein RNC1, chloroplastic, PFAM =
352	1	NibenC_proteins_2024_LDW	Niben101Scf06743_91665-96926	100	31071	1	1	1	1	0.14	Putative mipA, Description = Plasma membrane intrinsic protein, PFAM = PF00230
1215	1	NibenC_proteins_2024_LDW	Niben044Scf00020365Ctg004_1-4842	14	31120	1	1	1	1	0.14	Putative pco071747a, Description = Putative RING zinc finger domain superfamily protein, PFAM =
1206	1	NibenC_proteins_2024_LDW	Nbv0.3scaffold18042_16411-25200	14	31124	1	1	1	1	0.14	Putative glysoja_033684, Description = Ser/Thr-rich protein T10 in DGCR region, PFAM = PF05742
795	1	NibenC_proteins_2024_LDW	Niben101Scf01155_127239-139869	29	31235	1	1	1	1	0.14	Putative ca1, Description = Carbonic anhydrase, PFAM = PF00484
584	1	NibenC_proteins_2024_LDW	Niben044Scf00017807Ctg022_1-5472	48	31136	1	1	1	1	0.14	Putative At3g15260, Description = Probable protein phosphatase 2C 39, PFAM = PF00481
300	1	NibenC_proteins_2024_LDW	Niben101Scf09172_91459-106559	120	94705	4	4	3	3	0.14	Putative hars, Description = Histidine--tRNA ligase, cytoplasmic, PFAM = PF03129;PF00221;PF13393
595	1	NibenC_proteins_2024_LDW	Niben101Scf06123_454622-458121	45	31446	1	1	1	1	0.14	Putative pip2, Description = Plasma membrane intrinsic protein 2, PFAM = PF00230
901	1	NibenC_proteins_2024_LDW	Nbv0.3scaffold79774_3477-7200	25	31539	1	1	1	1	0.14	Putative CuAO, Description = Amine oxidase, PFAM = PF02728;PF02727
858	1	NibenC_proteins_2024_LDW	Nbv0.3scaffold37254_6078-9916	27	31572	1	1	1	1	0.14	Putative hir3, Description = Hypersensitive-induced reaction protein 3, PFAM = PF01145
685	1	NibenC_proteins_2024_LDW	Niben101Scf05710_223034-230112	36	31673	1	1	1	1	0.14	Putative gAPX, Description = Ascorbate peroxidase, PFAM = PF00141
485	1	NibenC_proteins_2024_LDW	Niben101Scf00949_299414-568450	60	96164	3	3	3	3	0.14	Putative TIC100, Description = Protein TIC 100, PFAM = PF02493;PF02493;PF02493
881	1	NibenC_proteins_2024_LDW	Nbv0.3scaffold51179_255-11453	26	64001	2	2	2	2	0.14	Putative NAPRT2, Description = Nicotinate phosphoribosyltransferase 2, PFAM =
970	1	NibenC_proteins_2024_LDW	Niben101Scf06087_178016-190756	22	31842	2	2	1	1	0.14	Putative rplO, Description = 50S ribosomal protein L15, PFAM = PF00828
802	1	NibenC_proteins_2024_LDW	Niben101Scf02724_653688-658357	29	32290	3	3	1	1	0.14	Putative PPCK2, Description = Phosphoenolpyruvate carboxylase kinase 2, PFAM = PF00069
610	1	NibenC_proteins_2024_LDW	Niben101Scf04099_913363-921973	44	32267	1	1	1	1	0.14	Putative PSRP1, Description = Ribosome-binding factor PSRP1, chloroplastic, PFAM = PF16321;PF02482
1078	1	NibenC_proteins_2024_LDW	Niben044Scf00030141Ctg001_2227-5886	18	32387	1	1	1	1	0.14	Putative ECR, Description = Very-long-chain enoyl-CoA reductase, PFAM = PF02544
596	1	NibenC_proteins_2024_LDW	Nbv0.3scaffold53623_95-9919	45	32460	2	2	1	1	0.14	Putative cdc2, Description = Cdc2 protein, PFAM = PF00069
980	1	NibenC_proteins_2024_LDW	Nbv0.5scaffold6203_45393-49010	22	32367	1	1	1	1	0.14	Putative RPI3, Description = Probable ribose-5-phosphate isomerase 3, chloroplastic, PFAM = PF06026
1050	1	NibenC_proteins_2024_LDW	Nbv0.3scaffold56115_6824-13095	20	32364	1	1	1	1	0.14	Putative CLPR2, Description = ATP-dependent Clp protease proteolytic subunit-related protein 2, chloroplastic, PFAM = PF00574
348	1	NibenC_proteins_2024_LDW	Nbv0.3scaffold15083_25663-39944	101	131786	4	4	4	4	0.14	Putative TRS120, Description = Trafficking protein particle complex II-specific subunit 120 homolog, PFAM = PF08626;PF08626;PF08626
472	1	NibenC_proteins_2024_LDW	Nbv0.3scaffold9950_46456-49572	63	65771	2	2	2	2	0.14	Putative TIF3D1, Description = Eukaryotic translation initiation factor 3 subunit D, PFAM = PF05091
916	1	NibenC_proteins_2024_LDW	Niben101Scf06736_741525-744406	25	32787	1	1	1	1	0.14	Putative , Description = Putative deSI-like protein-like, PFAM = PF05903
454	1	NibenC_proteins_2024_LDW	Nbv0.3scaffold9045_32157-40823	65	66195	2	2	2	2	0.14	Putative PP2AA2, Description = Serine/threonine-protein phosphatase 2A 65 kDa regulatory subunit A beta isoform, PFAM = PF02985;PF13646
696	1	NibenC_proteins_2024_LDW	Niben101Scf09075_425358-429072	35	33097	1	1	1	1	0.14	Putative XTH7, Description = Xyloglucan endotransglucosylase/hydrolase, PFAM = PF00722;PF06955
1080	1	NibenC_proteins_2024_LDW	Niben044Scf00025844Ctg003_27349-30275	18	33353	1	1	1	1	0.13	Putative PDX13, Description = Pyridoxal 5'-phosphate synthase subunit PDX1.3, PFAM = PF01680
767	1	NibenC_proteins_2024_LDW	Niben101Scf11417_55757-64765	31	67290	2	2	2	2	0.13	Putative plc3, Description = Phosphoinositide phospholipase C, PFAM = PF00388;PF00387;PF00168
767	2	NibenC_proteins_2024_LDW	Nbv0.3scaffold25983_9894-20258	21	67278	2	2	2	2	0.13	Putative plc3, Description = Phosphoinositide phospholipase C, PFAM = PF00168;PF00387;PF00388
1033	1	NibenC_proteins_2024_LDW	Niben101Scf03816_315791-326073	19	67275	2	2	2	2	0.13	Putative zik1, Description = ZIK1 protein, PFAM = PF00069;PF12202
110	3	NibenC_proteins_2024_LDW	Niben101Scf19612_211498-218918	36	67422	2	2	2	2	0.13	Putative g6pD, Description = Glucose-6-phosphate 1-dehydrogenase, PFAM = PF02781;PF00479
654	1	NibenC_proteins_2024_LDW	Niben101Scf02433_657502-662090	39	33516	2	2	1	1	0.13	Putative aco1, Description = 1-aminocyclopropane-1-carboxylate oxidase, PFAM = PF14226;PF03171
361	1	NibenC_proteins_2024_LDW	Niben101Scf12589_41826-50171	97	67487	2	2	2	2	0.13	Putative CRTISO, Description = Prolycopene isomerase, chloroplastic, PFAM = PF01593
880	1	NibenC_proteins_2024_LDW	Nbv0.3scaffold52188_2552-10547	23	67727	2	2	2	2	0.13	Putative exg1, Description = Lysosomal beta glucosidase, PFAM = PF01915;PF00933
110	2	NibenC_proteins_2024_LDW	Niben044Scf00016106Ctg003_51722-59768	43	67860	2	2	2	2	0.13	Putative g6pD, Description = Glucose-6-phosphate 1-dehydrogenase, PFAM = PF02781;PF00479
338	2	NibenC_proteins_2024_LDW	Niben101Scf07400_195398-216469	59	136094	4	4	4	4	0.13	Putative CAND1, Description = Cullin-associated NEDD8-dissociated protein 1, PFAM = PF08623
540	1	NibenC_proteins_2024_LDW	Niben101Scf02877_259542-270142	52	33773	1	1	1	1	0.13	Putative Sb10g023490, Description = Putative uncharacterized protein Sb10g023490, PFAM = PF03088
894	1	NibenC_proteins_2024_LDW	Niben101Scf01232_528339-539283	26	33697	1	1	1	1	0.13	Putative BnaC04g29940D, Description = BnaC04g29940D protein, PFAM =
355	1	NibenC_proteins_2024_LDW	Nbv0.3scaffold39512_32116-35800	100	33800	1	1	1	1	0.13	Putative XTH32, Description = Probable xyloglucan endotransglucosylase/hydrolase protein 32, PFAM = PF00722;PF06955
712	1	NibenC_proteins_2024_LDW	Niben044Scf00033135Ctg000_1-12540	34	33854	1	1	1	1	0.13	Putative PGSC0003DMG400021613, Description = , PFAM =
769	1	NibenC_proteins_2024_LDW	Niben101Scf00031_184937-187830	31	33888	1	1	1	1	0.13	Putative MBL2, Description = Mannose-binding lectin, PFAM = PF01453
576	2	NibenC_proteins_2024_LDW	Niben101Scf00585_227949-239869	47	68298	2	2	2	2	0.13	Putative SAC6, Description = Phosphoinositide phosphatase SAC6, PFAM = PF02383
633	1	NibenC_proteins_2024_LDW	Nbv0.5scaffold1304_1-5834	41	33996	1	1	1	1	0.13	Putative CLC1, Description = Clathrin light chain protein, PFAM = PF01086
1058	1	NibenC_proteins_2024_LDW	Niben044Scf00011498Ctg001_17798-26266	19	34206	1	1	1	1	0.13	Putative THF1, Description = Protein THYLAKOID FORMATION1, chloroplastic, PFAM = PF11264
384	1	NibenC_proteins_2024_LDW	Niben101Scf01272_127990-145983	87	68795	2	2	2	2	0.13	Putative Zadh2, Description = Zinc-binding alcohol dehydrogenase domain-containing protein 2, PFAM = PF00106;PF08240;PF00107
500	1	NibenC_proteins_2024_LDW	Nbv0.3scaffold27517_15494-25311	59	34339	1	1	1	1	0.13	Putative TIM21, Description = Probable mitochondrial import inner membrane translocase subunit TIM21, PFAM = PF08294
1006	1	NibenC_proteins_2024_LDW	Nbv0.3scaffold61872_1-6220	21	34291	1	1	1	1	0.13	Putative hcf, Description = Ycf48-like protein, PFAM = PF14870
339	1	NibenC_proteins_2024_LDW	Niben101Scf02548_657236-665593	104	69022	3	3	2	2	0.13	Putative ABCE2, Description = ABC transporter E family member 2, PFAM = PF00005;PF00005;PF04068;PF00037
498	1	NibenC_proteins_2024_LDW	Niben044Scf00004550Ctg005_1-14830	59	174213	5	5	5	5	0.13	Putative hamy4, Description = Myosin-J heavy chain, PFAM = PF00063;PF00612;PF00612;PF00612;PF00612;PF02736;PF01843
1127	1	NibenC_proteins_2024_LDW	Niben101Scf01450_229936-232847	17	34485	1	1	1	1	0.13	Putative BKI1, Description = BRI1 kinase inhibitor 1, PFAM =
1066	1	NibenC_proteins_2024_LDW	Niben101Scf04436_337036-339950	19	34669	1	1	1	1	0.13	Putative TCM_002725, Description = Sulfate/thiosulfate import ATP-binding protein cysA, putative, PFAM = PF04720
986	1	NibenC_proteins_2024_LDW	Niben101Scf05643_551718-555311	22	34794	1	1	1	1	0.13	Putative aspG, Description = Isoaspartyl peptidase, PFAM = PF01112
690	1	NibenC_proteins_2024_LDW	Niben101Scf03287_57140-73598	35	34823	2	2	1	1	0.13	Putative HPPR, Description = Hydroxyphenylpyruvate reductase, PFAM = PF02826;PF00389
1032	1	NibenC_proteins_2024_LDW	Niben101Scf03736_192858-195796	20	34880	1	1	1	1	0.13	Putative GER2, Description = Putative GDP-L-fucose synthase 2, PFAM = PF01370
574	1	NibenC_proteins_2024_LDW	Niben101Scf00753_12778-22764	49	105427	3	3	3	3	0.13	Putative mal2, Description = Alpha-glucosidase, PFAM = PF01055;PF16863;PF13802
512	1	NibenC_proteins_2024_LDW	Niben101Scf09760_144949-158292	57	34987	1	1	1	1	0.13	Putative Or1, Description = Orange 1, PFAM =
698	1	NibenC_proteins_2024_LDW	Niben101Scf04457_211972-214880	35	35011	2	2	1	1	0.13	Putative
545	1	NibenC_proteins_2024_LDW	Niben101Scf00595_91654-94637	52	35106	1	1	1	1	0.13	Putative cht STR1, Description = Putative stress related chitinase, PFAM = PF00168
137	3	NibenC_proteins_2024_LDW	Niben101Scf17482_36554-44723	67	106424	3	3	3	3	0.13	Putative AHA4, Description = ATPase 4, plasma membrane-type, PFAM = PF00122;PF00702;PF00690
928	1	NibenC_proteins_2024_LDW	Niben101Scf02408_424427-427757	24	35295	1	1	1	1	0.13	Putative CXE13, Description = Probable carboxylesterase 13, PFAM = PF07859
608	1	NibenC_proteins_2024_LDW	Niben101Scf05118_309198-321055	44	35420	4	4	1	1	0.13	Putative MNR1, Description = (+)-neomenthol dehydrogenase, PFAM = PF13561;PF00106
923	1	NibenC_proteins_2024_LDW	Niben044Scf00020222Ctg007_954-6523	24	35463	1	1	1	1	0.13	Putative BnaAnng15970D, Description = BnaAnng15970D protein, PFAM = PF07819
865	1	NibenC_proteins_2024_LDW	Nbv0.3scaffold1255_75186-80614	27	35472	2	2	1	1	0.13	Putative eh3, Description = Epoxide hydrolase 3, PFAM = PF00561
902	1	NibenC_proteins_2024_LDW	Nbv0.3scaffold11164_1054-9910	25	35548	1	1	1	1	0.13	Putative ilvH, Description = Acetolactate synthase, small subunit, PFAM = PF13710;PF01842;PF10369
709	1	NibenC_proteins_2024_LDW	Nbv0.3scaffold19633_14576-21633	34	35627	2	2	1	1	0.13	Putative CSN6A, Description = COP9 signalosome complex subunit 6a, PFAM = PF13012;PF01398
950	1	NibenC_proteins_2024_LDW	Nbv0.5scaffold7595_1-3230	23	35880	1	1	1	1	0.12	Putative rfbB, Description = NAD-dependent epimerase/dehydratase, PFAM = PF16363
416	1	NibenC_proteins_2024_LDW	Niben101Scf00260_102561-106138	75	36012	1	1	1	1	0.12	Putative an34, Description = Annexin, PFAM = PF00191;PF00191;PF00191;PF00191
1145	1	NibenC_proteins_2024_LDW	Nbv0.5scaffold2_1630728-1636887	16	35967	1	1	1	1	0.12	Putative mmuM, Description = Homocysteine methyltransferase, PFAM = PF02574
1192	1	NibenC_proteins_2024_LDW	Niben101Scf02373_556307-559545	14	35957	1	1	1	1	0.12	Putative an34, Description = Annexin, PFAM = PF00191;PF00191;PF00191;PF00191
877	1	NibenC_proteins_2024_LDW	Niben101Scf07741_212353-217678	26	36061	1	1	1	1	0.12	Putative GLUTRBP, Description = Glutamyl-tRNA reductase-binding protein, chloroplastic, PFAM = PF10615
561	1	NibenC_proteins_2024_LDW	Niben101Scf00878_396446-401335	50	36156	1	1	1	1	0.12	Putative cMDH, Description = Malate dehydrogenase, PFAM = PF02866;PF00056
754	1	NibenC_proteins_2024_LDW	Niben101Scf08566_808693-812306	32	36212	1	1	1	1	0.12	Putative poxN1, Description = Peroxidase N1, PFAM = PF00141
682	1	NibenC_proteins_2024_LDW	Niben101Scf13569_22439-27265	36	36135	1	1	1	1	0.12	Putative MENB, Description = 1,4-dihydroxy-2-naphthoyl-CoA synthase, peroxisomal, PFAM = PF00378
985	1	NibenC_proteins_2024_LDW	Niben101Scf05675_13112-20120	22	36256	1	1	1	1	0.12	Putative BnaC09g02790D, Description = BnaC09g02790D protein, PFAM =
659	1	NibenC_proteins_2024_LDW	Niben101Scf01534_169813-174241	38	36426	3	3	1	1	0.12	Putative BnaC04g45910D, Description = BnaC04g45910D protein, PFAM = PF00191;PF00191;PF00191
598	1	NibenC_proteins_2024_LDW	Nbv0.3scaffold56873_1779-10075	45	36500	1	1	1	1	0.12	Putative glr3554, Description = Peptidase M48 Ste24p, PFAM = PF01435
349	2	NibenC_proteins_2024_LDW	Nbv0.5scaffold2017_101859-111170	64	110805	3	3	3	3	0.12	Putative TIF3A1, Description = Eukaryotic translation initiation factor 3 subunit A, PFAM = PF01399
214	2	NibenC_proteins_2024_LDW	Niben101Scf02289_1020972-1031694	54	111117	3	3	3	3	0.12	Putative glgP, Description = Alpha-1,4 glucan phosphorylase, PFAM = PF00343;PF00343
1162	1	NibenC_proteins_2024_LDW	Niben044Scf00031787Ctg009_961-8940	16	36806	1	1	1	1	0.12	Putative At1g54570, Description = Esterase/lipase/thioesterase family protein, PFAM =
749	1	NibenC_proteins_2024_LDW	Niben101Scf06280_673656-676642	32	36892	1	1	1	1	0.12	Putative prx2, Description = Peroxidase, PFAM = PF00141
803	1	NibenC_proteins_2024_LDW	Niben101Scf13029_277843-287952	29	74238	2	2	2	2	0.12	Putative INVE, Description = Alkaline/neutral invertase E, chloroplastic, PFAM = PF12899
711	1	NibenC_proteins_2024_LDW	Niben044Scf00007938Ctg002_9059-18328	34	37119	1	1	1	1	0.12	Putative GC1, Description = Epimerase family protein SDR39U1 homolog, chloroplastic, PFAM = PF01370;PF08338
386	1	NibenC_proteins_2024_LDW	Niben101Scf01773_393336-401959	86	112265	3	3	3	3	0.12	Putative SPL1, Description = Squamosa promoter-binding-like protein 1, PFAM = PF03110
741	1	NibenC_proteins_2024_LDW	Niben101Scf02077_1157923-1223181	32	112909	3	3	3	3	0.12	Putative At1g12470, Description = Zinc ion binding protein, PFAM = PF00637;PF05131
897	1	NibenC_proteins_2024_LDW	Nbv0.3scaffold109418_1-3004	26	37503	1	1	1	1	0.12	Putative
572	1	NibenC_proteins_2024_LDW	Nbv0.3scaffold18197_28058-35225	49	37515	1	1	1	1	0.12	Putative PVA22, Description = Vesicle-associated protein 2-2, PFAM = PF00635
689	1	NibenC_proteins_2024_LDW	Niben101Scf02665_1603136-1606191	35	37495	1	1	1	1	0.12	Putative Sb06g031280, Description = Putative uncharacterized protein Sb06g031280, PFAM = PF11891
827	1	NibenC_proteins_2024_LDW	Niben101Scf00637_451089-454081	28	37659	1	1	1	1	0.12	Putative pgip, Description = Polygalacturonase inhibitor, PFAM = PF00560;PF13855;PF08263
1003	1	NibenC_proteins_2024_LDW	Nbv0.3scaffold83538_395-5810	21	37787	2	2	1	1	0.12	Putative C2H2L25, Description = RNA exonuclease 4, PFAM = PF00929
524	1	NibenC_proteins_2024_LDW	Niben101Scf01001_44647-73679	55	37884	1	1	1	1	0.12	Putative PR2, Description = Glucan endo-1,3-beta-glucosidase, acidic isoform GI9, PFAM = PF00332
1199	1	NibenC_proteins_2024_LDW	Niben101Scf02004_61122-65396	14	37894	1	1	1	1	0.12	Putative bHLH, Description = BHLH transcription factor, PFAM = PF00010
702	1	NibenC_proteins_2024_LDW	Nbv0.3scaffold39534_88-3092	35	37810	1	1	1	1	0.12	Putative hsr203J, Description = Cell death associated protein, PFAM = PF07859
631	1	NibenC_proteins_2024_LDW	Niben101Scf07640_209613-216475	36	76574	2	2	2	2	0.12	Putative LecRK, Description = Clade XVI lectin receptor kinase, PFAM = PF00069;PF00139
1193	1	NibenC_proteins_2024_LDW	Nbv0.3scaffold11539_35768-44566	14	38290	1	1	1	1	0.12	Putative PTAC6, Description = AT1G21600 protein, PFAM =
994	1	NibenC_proteins_2024_LDW	Niben101Scf00103_506915-545422	22	38422	1	1	1	1	0.12	Putative
912	1	NibenC_proteins_2024_LDW	Niben101Scf02059_587073-614899	25	38525	1	1	1	1	0.12	Putative At2g41040, Description = Uncharacterized methyltransferase At2g41040, chloroplastic, PFAM = PF08241
371	1	NibenC_proteins_2024_LDW	Niben044Scf00013970Ctg002_1-4171	92	77692	2	2	2	2	0.12	Putative P67, Description = Pentatricopeptide repeat-containing protein At4g16390, chloroplastic, PFAM = PF12854;PF13041;PF13041;PF17177
589	1	NibenC_proteins_2024_LDW	Niben101Scf11774_112878-119652	47	38912	7	7	1	1	0.11	Putative ETFA, Description = Electron transfer flavoprotein subunit alpha, mitochondrial, PFAM = PF00766;PF01012
1069	1	NibenC_proteins_2024_LDW	Niben101Scf02426_241824-246869	19	39035	1	1	1	1	0.11	Putative GA2ox4, Description = Gibberellin biosynthesis-related protein GA2ox4, PFAM = PF14226;PF03171
1008	1	NibenC_proteins_2024_LDW	Niben101Scf04934_240540-249411	21	39117	1	1	1	1	0.11	Putative ccyp, Description = Cysteine proteinase, PFAM = PF00112;PF08246
444	1	Student_Contaminants	P12763	67	39193	1	1	1	1	0.11	SWISS-PROT:P12763 (Bos taurus) Alpha-2-HS-glycoprotein precursor
715	1	NibenC_proteins_2024_LDW	Niben101Scf03349_59153-70337	34	39222	1	1	1	1	0.11	Putative ERDJ3B, Description = DnaJ protein ERDJ3B, PFAM = PF01556;PF00226
992	1	NibenC_proteins_2024_LDW	Nbv0.3scaffold2733_5568-12360	22	39434	1	1	1	1	0.11	Putative TIC32, Description = Short-chain dehydrogenase TIC 32, chloroplastic, PFAM = PF00106
926	1	NibenC_proteins_2024_LDW	Nbv0.5scaffold1826_179371-189574	24	79703	2	2	2	2	0.11	Putative ABCB28, Description = ABC transporter B family member 28, PFAM = PF00664;PF00005
611	1	NibenC_proteins_2024_LDW	Niben101Scf02914_276969-292118	44	80196	2	2	2	2	0.11	Putative PTAC10, Description = Protein PLASTID TRANSCRIPTIONALLY ACTIVE 10, PFAM =
329	1	NibenC_proteins_2024_LDW	Niben101Scf02764_161758-208306	107	201205	5	5	5	5	0.11	Putative APC1, Description = Anaphase-promoting complex subunit 1, PFAM = PF12859
873	1	NibenC_proteins_2024_LDW	Niben101Scf03150_539815-547984	27	39965	1	1	1	1	0.11	Putative MAP1B, Description = Methionine aminopeptidase 1B, chloroplastic, PFAM = PF00557
819	1	NibenC_proteins_2024_LDW	Niben044Scf00043979Ctg001_1-9934	29	40090	1	1	1	1	0.11	Putative metG, Description = Aminoacyl tRNA synthase complex-interacting multifunctional protein 1, PFAM = PF01588
1163	1	NibenC_proteins_2024_LDW	Nbv0.5scaffold2971_223372-231012	15	40092	1	1	1	1	0.11	Putative FPG1, Description = Formamidopyrimidine-DNA glycosylase, PFAM = PF06831;PF01149
173	1	Student_Contaminants	Q86YZ3	204	283140	8	8	7	7	0.11	SWISS-PROT:Q86YZ3 Tax_Id=9606 Gene_Symbol=HRNR Hornerin
768	1	NibenC_proteins_2024_LDW	Niben101Scf00369_2547408-2550457	31	40337	1	1	1	1	0.11	Putative
583	1	NibenC_proteins_2024_LDW	Niben044Scf00005386Ctg003_4516-11545	48	40392	1	1	1	1	0.11	Putative CPFTSY, Description = Cell division protein FtsY homolog, chloroplastic, PFAM = PF00448;PF02881
635	1	NibenC_proteins_2024_LDW	Niben101Scf00155_51296-59629	41	40446	1	1	1	1	0.11	Putative DIN4, Description = 2-oxoisovalerate dehydrogenase subunit beta 2, mitochondrial, PFAM = PF02779;PF02780
49	2	NibenC_proteins_2024_LDW	Niben101Scf01027_55267-62767	65	81485	3	3	2	2	0.11	Putative HSP83A, Description = Heat shock protein 83, PFAM = PF02518;PF00183
1095	1	NibenC_proteins_2024_LDW	Nbv0.3scaffold59829_5689-9858	17	40706	1	1	1	1	0.11	Putative At5g39570, Description = Uncharacterized protein At5g39570, PFAM =
554	1	NibenC_proteins_2024_LDW	Nbv0.5scaffold2927_268060-276453	50	40690	1	1	1	1	0.11	Putative CCC_00854, Description = Kynurenine formamidase bacterial, PFAM = PF04199;PF04199
423	1	NibenC_proteins_2024_LDW	Niben044Scf00008228Ctg002_477-7572	73	164516	4	4	4	4	0.11	Putative GBF1, Description = Pattern formation protein EMB30, PFAM = PF12783;PF01369
1105	1	NibenC_proteins_2024_LDW	Niben101Scf02755_450842-455368	17	40999	1	1	1	1	0.11	Putative cycD1, Description = Cyclin-D4-1, PFAM = PF00134;PF02984
777	1	NibenC_proteins_2024_LDW	Niben101Scf01326_801160-830438	30	41051	1	1	1	1	0.11	Putative ncapp, Description = Aldose 1-epimerase, PFAM = PF01263
687	1	NibenC_proteins_2024_LDW	Niben101Scf05311_93961-106648	35	41076	1	1	1	1	0.11	Putative CSN5A, Description = COP9 signalosome complex subunit 5a, PFAM = PF01398
1055	1	NibenC_proteins_2024_LDW	Niben044Scf00060047Ctg001_137-7001	19	41172	1	1	1	1	0.11	Putative vma6, Description = V-type proton ATPase subunit d, PFAM = PF01992
748	1	NibenC_proteins_2024_LDW	Niben101Scf02821_430439-437122	32	41219	1	1	1	1	0.11	Putative VTE4, Description = Tocopherol O-methyltransferase, chloroplastic, PFAM = PF08241
432	1	NibenC_proteins_2024_LDW	Niben101Scf37888_122194-129171	72	41254	1	1	1	1	0.11	Putative Sb01g037350, Description = Putative uncharacterized protein Sb01g037350, PFAM = PF09459
955	1	NibenC_proteins_2024_LDW	Niben044Scf00058471Ctg000_1424-10650	23	41246	1	1	1	1	0.11	Putative At5g62270, Description = Gb}, PFAM = PF12298
934	1	NibenC_proteins_2024_LDW	Niben101Scf12205_134385-138492	24	41319	1	1	1	1	0.11	Putative At1g29670, Description = GDSL esterase/lipase At1g29670, PFAM = PF00657
427	1	NibenC_proteins_2024_LDW	Niben044Scf00019485Ctg015_1-5814	72	41381	1	1	1	1	0.11	Putative SGT1, Description = Protein SGT1 homolog, PFAM = PF13181;PF13181;PF04969;PF05002
515	1	NibenC_proteins_2024_LDW	Niben101Scf01209_424434-445746	57	83448	2	2	2	2	0.11	Putative CHLD, Description = Magnesium-chelatase subunit ChlD, chloroplastic, PFAM = PF01078;PF13519
645	1	NibenC_proteins_2024_LDW	Niben101Scf01150_467638-491676	40	125476	3	3	3	3	0.11	Putative SEC5A, Description = Exocyst complex component SEC5A, PFAM = PF15469
375	1	NibenC_proteins_2024_LDW	Nbv0.5scaffold570_374112-388285	90	125606	3	3	3	3	0.11	Putative EMB1691, Description = Methyltransferase-like protein 1, PFAM = PF05063
1018	1	NibenC_proteins_2024_LDW	Niben101Scf03867_87502-93693	21	41571	1	1	1	1	0.11	Putative gst, Description = Glutathione transferase, PFAM = PF13409;PF13410
1024	1	NibenC_proteins_2024_LDW	Nbv0.5scaffold7153_70334-73440	21	41590	1	1	1	1	0.11	Putative chit5, Description = Putative class 5 chitinase, PFAM = PF00704
533	1	NibenC_proteins_2024_LDW	Niben044Scf00002163Ctg005_40336-45198	54	83848	2	2	2	2	0.11	Putative CAPK, Description = Cyclin-dependent kinase 11B, PFAM = PF00069
891	1	NibenC_proteins_2024_LDW	Niben101Scf08195_645987-673250	26	83750	2	2	2	2	0.11	Putative AIR3, Description = Subtilisin-like protease, PFAM = PF05922;PF02225;PF00082
856	1	NibenC_proteins_2024_LDW	Niben101Scf04727_328978-336149	27	41727	1	1	1	1	0.11	Putative atoB, Description = Acetyl-CoA C-acetyltransferase, PFAM = PF00108;PF02803
1083	1	NibenC_proteins_2024_LDW	Nbv0.3scaffold183_8314-13012	18	42104	1	1	1	1	0.11	Putative BCAT2, Description = Branched-chain-amino-acid aminotransferase 2, chloroplastic, PFAM = PF01063
674	1	NibenC_proteins_2024_LDW	Niben101Scf02435_83052-91398	37	42339	1	1	1	1	0.1	Putative tab2, Description = F17A17.35 protein, PFAM = PF06485
828	1	NibenC_proteins_2024_LDW	Nbv0.3scaffold43593_11987-17675	28	42344	1	1	1	1	0.1	Putative NAP1, Description = Nucleosome assembly protein 1, PFAM = PF00956
896	1	NibenC_proteins_2024_LDW	Niben101Scf04617_62343-69654	26	42242	1	1	1	1	0.1	Putative ptk, Description = Protein kinase-like protein, PFAM = PF07714
701	1	NibenC_proteins_2024_LDW	Niben044Scf00003607Ctg007_2318-7887	35	42413	2	2	1	1	0.1	Putative M4K2, Description = M4K2, PFAM = PF00069
1160	1	NibenC_proteins_2024_LDW	Niben101Scf02632_396852-410242	16	42400	1	1	1	1	0.1	Putative aguA, Description = Putative agmatine deiminase, PFAM = PF04371
974	1	NibenC_proteins_2024_LDW	Niben101Scf11108_461305-465163	22	42440	1	1	1	1	0.1	Putative ORF40, Description = Putative uncharacterized protein ORF40, PFAM = PF02042
744	1	NibenC_proteins_2024_LDW	Niben101Scf01789_319106-323380	32	42547	1	1	1	1	0.1	Putative chit5, Description = Putative class 5 chitinase, PFAM = PF00704
1143	1	NibenC_proteins_2024_LDW	Nbv0.5scaffold5168_51616-63703	16	42498	1	1	1	1	0.1	Putative HPPR, Description = Hydroxyphenylpyruvate reductase, PFAM = PF00389;PF00389;PF02826
982	1	NibenC_proteins_2024_LDW	Niben044Scf00039364Ctg008_7540-10033	22	42556	1	1	1	1	0.1	Putative BnaA07g34740D, Description = BnaA07g34740D protein, PFAM = PF02536;PF02536
544	1	NibenC_proteins_2024_LDW	Niben101Scf01700_140163-147042	52	42662	1	1	1	1	0.1	Putative CLPR1, Description = ATP-dependent Clp protease proteolytic subunit-related protein 1, chloroplastic, PFAM = PF00574
843	1	NibenC_proteins_2024_LDW	Nbv0.3scaffold44444_8503-17408	28	42632	1	1	1	1	0.1	Putative nqk1, Description = NQK1 MAPKK, PFAM = PF00069
848	1	NibenC_proteins_2024_LDW	Niben044Scf00008615Ctg001_64959-68009	28	42649	1	1	1	1	0.1	Putative C2H35, Description = Protein SENSITIVE TO PROTON RHIZOTOXICITY 1, PFAM = PF00096
688	1	NibenC_proteins_2024_LDW	Nbv0.3scaffold38850_12421-18941	35	42972	2	2	1	1	0.1	Putative PGSC0003DMG400010158, Description = Kinase interacting (KIP1-like) family protein, PFAM = PF07765
834	1	NibenC_proteins_2024_LDW	Niben101Scf11383_163582-173128	28	42944	1	1	1	1	0.1	Putative At1g54520, Description = Putative uncharacterized protein At1g54520, PFAM = PF07466
661	1	NibenC_proteins_2024_LDW	Niben044Scf00006055Ctg005_832-7243	38	43117	1	1	1	1	0.1	Putative EBP1, Description = ERBB-3 BINDING PROTEIN 1, PFAM = PF00557
1089	1	NibenC_proteins_2024_LDW	Niben044Scf00026832Ctg007_1-4371	18	43163	2	2	1	1	0.1	Putative BnaA10g17220D, Description = BnaA10g17220D protein, PFAM = PF15249
555	1	NibenC_proteins_2024_LDW	Niben101Scf00922_77811-90136	50	86986	3	3	2	2	0.1	Putative ZW10, Description = Centromere/kinetochore protein zw10 homolog, PFAM = PF06248
504	1	NibenC_proteins_2024_LDW	Niben044Scf00008970Ctg004_1-31057	58	131517	3	3	3	3	0.1	Putative mhcA, Description = Myosin-2 heavy chain, PFAM = PF00612;PF00612;PF00612;PF00063
477	1	NibenC_proteins_2024_LDW	Nbv0.3scaffold10258_41373-48839	62	43715	1	1	1	1	0.1	Putative ftsZ, Description = Chloroplast FtsZ-like protein, PFAM = PF00091;PF12327
551	1	NibenC_proteins_2024_LDW	Niben101Scf03427_499967-506870	51	43811	1	1	1	1	0.1	Putative TPT, Description = Triose phosphate/phosphate translocator, chloroplastic, PFAM = PF03151
910	1	NibenC_proteins_2024_LDW	Niben101Scf00161_171719-178384	25	43922	1	1	1	1	0.1	Putative CSE16, Description = Caffeoyl shikimate esterase 16, PFAM = PF12146
841	1	NibenC_proteins_2024_LDW	Niben101Scf17180_16189-25735	28	43921	1	1	1	1	0.1	Putative pp2C2, Description = Serine/threonine phosphatase family, 2C domain protein, PFAM = PF00481
1115	1	NibenC_proteins_2024_LDW	Niben101Scf04044_2307347-2310592	17	43912	1	1	1	1	0.1	Putative , Description = , PFAM = PF04570
517	1	NibenC_proteins_2024_LDW	Niben044Scf00020438Ctg008_20198-28369	56	43936	1	1	1	1	0.1	Putative Sb04g028030, Description = Putative uncharacterized protein Sb04g028030, PFAM = PF02374
942	1	NibenC_proteins_2024_LDW	Niben101Scf01269_1688859-1694774	24	44006	2	2	1	1	0.1	Putative LPXK, Description = Probable tetraacyldisaccharide 4'-kinase, mitochondrial, PFAM = PF02606
556	1	NibenC_proteins_2024_LDW	Niben044Scf00030192Ctg001_7581-10988	50	43915	1	1	1	1	0.1	Putative gmdh, Description = Malate dehydrogenase, PFAM = PF02866;PF00056
732	1	NibenC_proteins_2024_LDW	Niben101Scf01156_134193-137628	33	44177	1	1	1	1	0.1	Putative rmd, Description = NAD-dependent dehydratase, PFAM = PF01370
1034	1	NibenC_proteins_2024_LDW	Nbv0.3scaffold58133_7041-11501	20	44411	1	1	1	1	0.1	Putative sos2, Description = Non-specific serine/threonine protein kinase, PFAM = PF03822;PF00069
721	1	NibenC_proteins_2024_LDW	Nbv0.5scaffold3790_116867-124664	33	44505	1	1	1	1	0.1	Putative argC, Description = AGPR, PFAM = PF02774;PF01118
1136	1	NibenC_proteins_2024_LDW	Niben101Scf08328_12233-17700	16	44627	1	1	1	1	0.1	Putative Os06g0597900, Description = Os06g0597900 protein, PFAM = PF04832;PF10184
599	1	NibenC_proteins_2024_LDW	Niben101Scf05217_28737-48042	45	44575	2	2	1	1	0.1	Putative eif2b2, Description = Translation initiation factor eIF-2B subunit beta, PFAM = PF01008
1009	1	NibenC_proteins_2024_LDW	Niben044Scf00001966Ctg000_4057-14834	21	44578	1	1	1	1	0.1	Putative rplN, Description = 50S ribosomal protein L14, PFAM = PF00238;PF00106;PF00106
528	1	NibenC_proteins_2024_LDW	Niben101Scf02093_614270-620887	54	44675	1	1	1	1	0.1	Putative At4g12830, Description = AT4g12830/T20K18_180, PFAM = PF00561
839	1	NibenC_proteins_2024_LDW	Nbv0.5scaffold3317_204273-213439	28	44604	1	1	1	1	0.1	Putative At2g24330, Description = Uncharacterized protein At2g24330, PFAM = PF10058
255	2	NibenC_proteins_2024_LDW	Niben101Scf02852_63675-70963	44	90505	2	2	2	2	0.1	Putative hspD, Description = Heat shock protein 90, PFAM = PF02518;PF00183
717	1	NibenC_proteins_2024_LDW	Nbv0.5scaffold2302_31199-257665	33	45142	1	1	1	1	0.1	Putative prk, Description = Phosphoribulokinase, PFAM = PF00485
489	1	NibenC_proteins_2024_LDW	Niben044Scf00034356Ctg004_9508-19891	60	45332	1	1	1	1	0.1	Putative DWF5, Description = 7-dehydrocholesterol reductase, PFAM = PF01222;PF01222
616	1	NibenC_proteins_2024_LDW	Niben101Scf04558_352793-363126	43	45637	1	1	1	1	0.1	Putative ISPE, Description = 4-diphosphocytidyl-2-C-methyl-D-erythritol kinase, chloroplastic/chromoplastic, PFAM = PF00288
794	1	NibenC_proteins_2024_LDW	Niben101Scf03039_365298-370515	30	45667	1	1	1	1	0.1	Putative At3g21190, Description = O-fucosyltransferase family protein, PFAM = PF10250
1196	1	NibenC_proteins_2024_LDW	Niben101Scf01892_135080-140564	14	45773	1	1	1	1	0.1	Putative T3F20.22, Description = At1g53460/T3F20_21, PFAM =
799	1	NibenC_proteins_2024_LDW	Nbv0.3scaffold55870_7025-13175	29	45706	1	1	1	1	0.1	Putative PEX5, Description = Peroxisomal targeting signal receptor, PFAM = PF00515;PF13432;PF13432
509	1	NibenC_proteins_2024_LDW	Nbv0.3scaffold59027_1362-10949	57	92038	2	2	2	2	0.1	Putative IBR3, Description = Probable acyl-CoA dehydrogenase IBR3, PFAM = PF01636;PF02770;PF00441;PF02771
615	1	NibenC_proteins_2024_LDW	Niben101Scf02793_1708031-1720535	43	45848	1	1	1	1	0.1	Putative Os01g0104100, Description = Os01g0104100 protein, PFAM =
647	1	NibenC_proteins_2024_LDW	Niben101Scf01656_58828-68002	40	45950	1	1	1	1	0.1	Putative hflC, Description = Putative membrane protease, stomatin/prohibitin-like protein, PFAM = PF16200;PF01145
993	1	NibenC_proteins_2024_LDW	Nbv0.3scaffold57337_4874-11735	22	46182	1	1	1	1	0.1	Putative At3g06270, Description = Probable protein phosphatase 2C 35, PFAM = PF00481
1211	1	NibenC_proteins_2024_LDW	Niben101Scf17947_23774-40789	14	46169	1	1	1	1	0.1	Putative rplA, Description = 50S ribosomal protein L1, PFAM = PF00687
1176	1	NibenC_proteins_2024_LDW	Nbv0.3scaffold50589_5769-13690	15	46311	1	1	1	1	0.1	Putative Fah, Description = Fumarylacetoacetase, PFAM = PF09298;PF01557
469	1	NibenC_proteins_2024_LDW	Nbv0.5scaffold1803_189932-200514	63	46440	4	4	1	1	0.1	Putative EMB8, Description = Uncharacterized protein family UPF0017, hydrolase-like, conserved site-containing protein, PFAM = PF00561
1190	1	Student_Contaminants	P34955	15	46417	1	1	1	1	0.1	SWISS-PROT:P34955 (Bos taurus) Alpha-1-antiproteinase precursor
630	1	NibenC_proteins_2024_LDW	Nbv0.3scaffold1316_1-5628	41	46454	1	1	1	1	0.09	Putative DPK1, Description = Os08g0224100 protein, PFAM = PF07714
722	1	NibenC_proteins_2024_LDW	Nbv0.3scaffold62064_3338-11337	33	46637	1	1	1	1	0.09	Putative PP2C, Description = Protein kinase and PP2C-like domain-containing protein, PFAM = PF00481
818	1	NibenC_proteins_2024_LDW	Nbv0.3scaffold23003_15-6608	29	46687	1	1	1	1	0.09	Putative PGSC0003DMG400021171, Description = Protection of telomeres 1 protein, PFAM = PF02765
638	1	NibenC_proteins_2024_LDW	Nbv0.5scaffold1574_425034-435440	40	46885	1	1	1	1	0.09	Putative BnaC07g20630D, Description = BnaC07g20630D protein, PFAM = PF01467
1092	1	NibenC_proteins_2024_LDW	Niben101Scf05761_242913-248621	18	46960	1	1	1	1	0.09	Putative At5g15610, Description = Eukaryotic translation initiation factor 3 subunit M, PFAM = PF01399
1099	1	NibenC_proteins_2024_LDW	Niben101Scf01777_378454-383163	17	94373	2	2	2	2	0.09	Putative ef2, Description = Elongation factor EF-2, PFAM = PF03764;PF00679;PF14492;PF03144;PF00009
728	1	NibenC_proteins_2024_LDW	Nbv0.3scaffold80329_183-6931	33	47117	1	1	1	1	0.09	Putative aclA, Description = ATP-citrate synthase, PFAM = PF08442;PF16114
381	1	NibenC_proteins_2024_LDW	Niben101Scf02465_118965-126708	88	94574	2	2	2	2	0.09	Putative pld, Description = Phospholipase D, PFAM = PF12357;PF00614;PF13091;PF00168
758	1	NibenC_proteins_2024_LDW	Niben044Scf00000760Ctg001_81-15152	31	47200	1	1	1	1	0.09	Putative KAS3A, Description = 3-oxoacyl-[acyl-carrier-protein] synthase 3 A, chloroplastic, PFAM = PF08541;PF08545
1117	1	NibenC_proteins_2024_LDW	Nbv0.5scaffold380_683612-691443	17	47204	1	1	1	1	0.09	Putative At1g27090, Description = Putative uncharacterized protein At1g27090, PFAM =
1113	1	NibenC_proteins_2024_LDW	Niben044Scf00039262Ctg000_1327-10112	17	47435	2	2	1	1	0.09	Putative pdia6, Description = Protein disulfide-isomerase A6, PFAM = PF00085;PF00085
1043	1	NibenC_proteins_2024_LDW	Niben101Scf05061_383753-390991	20	47597	1	1	1	1	0.09	Putative At1g11170, Description = At1g11170/T28P6_16, PFAM = PF05212
1062	1	NibenC_proteins_2024_LDW	Niben101Scf01203_129711-140760	19	47598	1	1	1	1	0.09	Putative Ccrd_020963, Description = HCNGP-like protein, PFAM = PF07818
657	1	NibenC_proteins_2024_LDW	Niben101Scf00978_820471-834577	39	95985	2	2	2	2	0.09	Putative glpD, Description = Alpha-1,4 glucan phosphorylase, PFAM = PF00343
1173	1	NibenC_proteins_2024_LDW	Nbv0.5scaffold963_156115-169552	15	47889	1	1	1	1	0.09	Putative x1, Description = WD-40 repeat-containing protein MSI4, PFAM = PF12265;PF00400;PF00400
502	1	NibenC_proteins_2024_LDW	Niben044Scf00004997Ctg007_1234-13050	59	96425	2	2	2	2	0.09	Putative APM1, Description = Aminopeptidase M1, PFAM = PF11838;PF01433
922	1	NibenC_proteins_2024_LDW	Niben101Scf06156_235274-264929	24	48101	1	1	1	1	0.09	Putative rpsO, Description = 30S ribosomal protein S15, PFAM = PF00312
1077	1	NibenC_proteins_2024_LDW	Niben101Scf04287_437778-449680	18	48078	1	1	1	1	0.09	Putative PANK1, Description = Pantothenate kinase 1, PFAM = PF03630
397	1	NibenC_proteins_2024_LDW	Nbv0.3scaffold22854_22920-29314	82	145320	3	3	3	3	0.09	Putative PPI2, Description = Translocase of chloroplast 159, chloroplastic, PFAM = PF11886;PF04548
1195	1	NibenC_proteins_2024_LDW	Niben044Scf00009732Ctg014_257-6558	14	48222	1	1	1	1	0.09	Putative AFRR, Description = Monodehydroascorbate reductase, PFAM = PF07992
1109	1	NibenC_proteins_2024_LDW	Nbv0.5scaffold9005_17811-21892	17	48350	1	1	1	1	0.09	Putative YUC3, Description = Probable indole-3-pyruvate monooxygenase YUCCA3, PFAM = PF00743
835	1	NibenC_proteins_2024_LDW	Niben101Scf00646_117974-124644	28	48798	1	1	1	1	0.09	Putative MSI1, Description = WD-40 repeat-containing protein MSI1, PFAM = PF12265;PF00400;PF00400
704	1	NibenC_proteins_2024_LDW	Niben101Scf03723_417201-420637	34	48786	1	1	1	1	0.09	Putative ARASP, Description = Membrane metalloprotease ARASP, chloroplastic, PFAM = PF02163
945	1	NibenC_proteins_2024_LDW	Nbv0.5scaffold503_463624-467394	23	48991	1	1	1	1	0.09	Putative TULP6, Description = Tubby-like F-box protein 6, PFAM = PF00646;PF01167
514	1	NibenC_proteins_2024_LDW	Niben101Scf03600_278653-286574	57	48934	1	1	1	1	0.09	Putative CSN3, Description = COP9 signalosome complex subunit 3, PFAM = PF01399
983	1	NibenC_proteins_2024_LDW	Niben101Scf05152_10507-13929	22	48910	1	1	1	1	0.09	Putative OXI1, Description = Serine/threonine-protein kinase OXI1, PFAM = PF00069;PF00069
723	1	NibenC_proteins_2024_LDW	Niben101Scf05035_93574-100957	33	48962	1	1	1	1	0.09	Putative scp1, Description = Cysteine protease-1, PFAM = PF00396;PF08246;PF00112
691	1	NibenC_proteins_2024_LDW	Niben101Scf03278_752930-761643	35	49402	1	1	1	1	0.09	Putative RUS2, Description = Protein root UVB sensitive 2, chloroplastic, PFAM = PF04884
403	1	NibenC_proteins_2024_LDW	Niben101Scf08653_838849-871312	80	149080	3	3	3	3	0.09	Putative gatY, Description = D-tagatose-1,6-bisphosphate aldolase subunit GatY, PFAM = PF03446;PF03446;PF07005;PF01116;PF17042;PF14833;PF14833
1061	1	NibenC_proteins_2024_LDW	Niben101Scf08863_240172-255734	19	49621	1	1	1	1	0.09	Putative At5g39410, Description = Probable mitochondrial saccharopine dehydrogenase-like oxidoreductase At5g39410, PFAM = PF03435
1005	1	NibenC_proteins_2024_LDW	Niben101Scf03894_295585-303493	21	49617	1	1	1	1	0.09	Putative MGL, Description = Methionine gamma-lyase, PFAM = PF01053
617	1	NibenC_proteins_2024_LDW	Niben044Scf00006077Ctg025_3245-7181	43	49712	1	1	1	1	0.09	Putative UGT74E2, Description = UDP-glycosyltransferase 74E2, PFAM = PF00201
977	1	NibenC_proteins_2024_LDW	Niben044Scf00031482Ctg001_10967-15824	22	49753	1	1	1	1	0.09	Putative NaAP5, Description = Aspartic proteinase 5, PFAM = PF05184;PF00026;PF03489
679	1	NibenC_proteins_2024_LDW	Niben101Scf11676_61410-66957	37	50167	1	1	1	1	0.09	Putative cycL, Description = Arginine-rich cyclin 1, PFAM = PF00134
886	1	NibenC_proteins_2024_LDW	Niben101Scf02248_86863-93919	26	100812	2	2	2	2	0.09	Putative RGA88, Description = NBS-coding resistance protein, PFAM = PF00931
531	1	NibenC_proteins_2024_LDW	Niben101Scf03135_50744-55577	54	100915	2	2	2	2	0.09	Putative PGSC0003DMG400007462, Description = NRC2a, PFAM = PF00931
623	1	NibenC_proteins_2024_LDW	Niben044Scf00017106Ctg007_1-7136	42	50403	1	1	1	1	0.09	Putative CIPK3, Description = CBL-interacting serine/threonine-protein kinase 3, PFAM = PF03822;PF00069
876	1	NibenC_proteins_2024_LDW	Niben101Scf05916_47726-55935	26	50452	1	1	1	1	0.09	Putative CIPK3, Description = CBL-interacting serine/threonine-protein kinase 3, PFAM = PF00069;PF03822
924	1	NibenC_proteins_2024_LDW	Nbv0.3scaffold56859_1-7616	24	50526	1	1	1	1	0.09	Putative SNF1, Description = SNF1, PFAM = PF00069;PF02149
649	1	NibenC_proteins_2024_LDW	Nbv0.3scaffold4045_1-5209	40	102017	2	2	2	2	0.09	Putative PGSC0003DMG400007462, Description = NRC2a, PFAM = PF00931
622	1	NibenC_proteins_2024_LDW	Niben101Scf02772_649926-678203	42	153514	3	3	3	3	0.09	Putative , Description = HEAT repeat-containing protein isoform 2, PFAM =
964	1	NibenC_proteins_2024_LDW	Niben101Scf00915_137428-141407	22	50998	1	1	1	1	0.09	Putative Sb07g026100, Description = Putative uncharacterized protein Sb07g026100, PFAM = PF01842;PF01842
812	1	NibenC_proteins_2024_LDW	Niben101Scf11037_334349-337695	29	50896	1	1	1	1	0.09	Putative At5g20050, Description = Probable receptor-like protein kinase At5g20050, PFAM = PF00069
951	1	NibenC_proteins_2024_LDW	Niben044Scf00043925Ctg006_20861-26945	23	50938	1	1	1	1	0.09	Putative
719	1	NibenC_proteins_2024_LDW	Niben101Scf09101_379865-390804	33	51014	1	1	1	1	0.09	Putative F6I1.13, Description = Mitochondrial 28S ribosomal protein S29-like protein, PFAM = PF10236
675	1	NibenC_proteins_2024_LDW	Niben101Scf34590_89114-96657	37	102690	2	2	2	2	0.09	Putative NIA2, Description = Nitrate reductase [NADH] 2, PFAM = PF03404;PF00970;PF00173;PF00174;PF00175
730	1	NibenC_proteins_2024_LDW	Niben101Scf05828_46088-74038	33	103217	3	3	2	2	0.09	Putative NAA16, Description = N-alpha-acetyltransferase 16, NatA auxiliary subunit, PFAM = PF12569;PF13414
1049	1	NibenC_proteins_2024_LDW	Nbv0.5scaffold2181_75853-88104	20	51491	1	1	1	1	0.09	Putative BnaA10g30240D, Description = BnaA10g30240D protein, PFAM = PF04506
579	1	NibenC_proteins_2024_LDW	Niben044Scf00032560Ctg005_6132-10064	48	51520	2	2	1	1	0.09	Putative bif2, Description = Protein kinase G11A, PFAM = PF00069;PF00069
1133	1	NibenC_proteins_2024_LDW	Niben101Scf00774_178194-188077	16	51625	1	1	1	1	0.09	Putative fad6, Description = Chloroplast omega-6 fatty acid desaturase, PFAM = PF00487
1205	1	NibenC_proteins_2024_LDW	Nbv0.3scaffold33390_1-5692	14	51602	1	1	1	1	0.09	Putative TSB, Description = Tryptophan synthase beta chain 2, chloroplastic, PFAM = PF00291
1004	1	NibenC_proteins_2024_LDW	Niben044Scf00010837Ctg014_2577-9390	21	51847	1	1	1	1	0.08	Putative F4I4, Description = TPX2 (Targeting protein for Xklp2) family protein, PFAM = PF06886
570	1	NibenC_proteins_2024_LDW	Niben044Scf00017309Ctg016_1579-13542	49	104475	2	2	2	2	0.08	Putative AUXI1, Description = Auxilin-related protein 1, PFAM =
1046	1	NibenC_proteins_2024_LDW	Niben101Scf02854_898806-905972	20	52157	1	1	1	1	0.08	Putative CaMBP, Description = Calmodulin-binding protein, PFAM = PF03893;PF01764
1186	1	NibenC_proteins_2024_LDW	Nbv0.5scaffold3398_1-7402	15	52252	1	1	1	1	0.08	Putative glysoja_039984, Description = NEDD4-binding protein 2, PFAM = PF08590
521	1	NibenC_proteins_2024_LDW	Niben101Scf12293_365416-371634	55	52359	1	1	1	1	0.08	Putative xylB, Description = Xylulose kinase, PFAM = PF02782;PF00370
913	1	NibenC_proteins_2024_LDW	Niben101Scf07355_114380-117798	25	52360	1	1	1	1	0.08	Putative At1g33590, Description = Leucine-rich repeat (LRR) family protein, PFAM = PF08263;PF13855;PF13855
511	1	NibenC_proteins_2024_LDW	Nbv0.3scaffold81378_2773-6227	57	52489	1	1	1	1	0.08	Putative ASPG1, Description = Protein ASPARTIC PROTEASE IN GUARD CELL 1, PFAM = PF14541;PF14543
816	1	NibenC_proteins_2024_LDW	Niben101Scf01072_448898-452408	29	52775	3	3	1	1	0.08	Putative BnaC03g14470D, Description = BnaC03g14470D protein, PFAM = PF13857;PF13962;PF12796
1072	1	NibenC_proteins_2024_LDW	Nbv0.5scaffold2660_12923-16449	19	52860	1	1	1	1	0.08	Putative UGT94E5, Description = Beta-D-glucosyl crocetin beta-1,6-glucosyltransferase, PFAM = PF00201
716	1	NibenC_proteins_2024_LDW	Nbv0.5scaffold1526_61550-69926	34	53444	1	1	1	1	0.08	Putative ht2, Description = Hexose transporter, PFAM = PF00083;PF00083
1102	1	NibenC_proteins_2024_LDW	Niben101Scf04742_148251-156407	17	53645	1	1	1	1	0.08	Putative Os06g0338900, Description = Os06g0338900 protein, PFAM = PF00132;PF00132;PF00483
378	1	NibenC_proteins_2024_LDW	Niben044Scf00037135Ctg005_3250-16907	89	107824	2	2	2	2	0.08	Putative PHOT2, Description = Phototropin-2, PFAM = PF13426;PF13426;PF00069
1132	1	NibenC_proteins_2024_LDW	Niben101Scf03362_596455-602905	16	53716	1	1	1	1	0.08	Putative At3g26610, Description = Polygalacturonase, PFAM = PF00295
1076	1	NibenC_proteins_2024_LDW	Niben101Scf03330_19816-30151	18	53742	1	1	1	1	0.08	Putative fabF, Description = 3-oxoacyl-[acyl-carrier-protein] synthase 2, PFAM = PF02801;PF00109
1011	1	NibenC_proteins_2024_LDW	Nbv0.3scaffold10523_35406-39192	21	54012	1	1	1	1	0.08	Putative UGT4, Description = Glycosyltransferase, PFAM = PF00201
605	1	NibenC_proteins_2024_LDW	Niben101Scf04787_224455-228356	44	54159	1	1	1	1	0.08	Putative DES, Description = 9-divinyl ether synthase, PFAM = PF00067
772	1	NibenC_proteins_2024_LDW	Niben101Scf05937_221435-235230	31	54428	1	1	1	1	0.08	Putative F16J13.140, Description = Putative uncharacterized protein At4g12070/F16J13_140, PFAM =
1169	1	NibenC_proteins_2024_LDW	Niben101Scf00621_87387-99782	15	54390	1	1	1	1	0.08	Putative RBK2, Description = Receptor-like cytosolic serine/threonine-protein kinase RBK2, PFAM = PF00069
335	1	NibenC_proteins_2024_LDW	Nbv0.3scaffold35698_2853-17192	105	273953	6	6	5	5	0.08	Putative NAG, Description = Neuroblastoma-amplified protein, PFAM = PF08314;PF08314
624	1	NibenC_proteins_2024_LDW	Nbv0.3scaffold40432_1-7323	42	54708	1	1	1	1	0.08	Putative At2g28940, Description = At2g28940, PFAM = PF00069
947	1	NibenC_proteins_2024_LDW	Nbv0.5scaffold136_800389-814251	23	54951	1	1	1	1	0.08	Putative UKL1, Description = Uridine kinase-like protein 1, chloroplastic, PFAM = PF14681;PF00485
548	1	NibenC_proteins_2024_LDW	Niben101Scf07563_250606-253929	51	54962	1	1	1	1	0.08	Putative TOGT1, Description = Scopoletin glucosyltransferase, PFAM = PF00201
360	1	NibenC_proteins_2024_LDW	Niben101Scf03628_1545942-1555543	97	110528	5	5	2	2	0.08	Putative ppc2, Description = Phosphoenolpyruvate carboxylase 1, PFAM = PF00311
1121	1	NibenC_proteins_2024_LDW	Niben044Scf00000743Ctg011_6202-12536	17	55132	1	1	1	1	0.08	Putative BnaC03g26830D, Description = BnaC03g26830D protein, PFAM = PF08417;PF00355
805	1	NibenC_proteins_2024_LDW	Niben101Scf09544_16266-28355	29	55209	1	1	1	1	0.08	Putative bkdA, Description = 2-oxoisovalerate dehydrogenase subunit alpha, mitochondrial, PFAM = PF00676
941	1	NibenC_proteins_2024_LDW	Niben101Scf09996_12860-24725	24	55306	1	1	1	1	0.08	Putative ATH1, Description = Cytochrome P450, PFAM = PF00067
1057	1	NibenC_proteins_2024_LDW	Niben101Scf01022_26177-32501	19	55320	1	1	1	1	0.08	Putative SCPL31, Description = Serine carboxypeptidase-like 31, PFAM = PF00450
1187	1	NibenC_proteins_2024_LDW	Niben101Scf03396_289943-295424	15	55502	1	1	1	1	0.08	Putative CYP725A2, Description = Taxane 13-alpha-hydroxylase, PFAM = PF00067
683	1	NibenC_proteins_2024_LDW	Niben044Scf00011533Ctg001_274-4664	36	55655	2	2	1	1	0.08	Putative CYP51G1, Description = Sterol 14-demethylase, PFAM = PF00067
921	1	NibenC_proteins_2024_LDW	Niben101Scf04523_54068-63860	24	55616	1	1	1	1	0.08	Putative bkdC, Description = Dihydrolipoyl transacylase, PFAM = PF00198;PF02817;PF00364
809	1	Student_Contaminants	Hong	29	55772	1	1	1	1	0.08
1151	1	NibenC_proteins_2024_LDW	Niben101Scf02307_285257-288744	16	56074	1	1	1	1	0.08	Putative BnaA01g00530D, Description = BnaA01g00530D protein, PFAM = PF01697
1203	1	NibenC_proteins_2024_LDW	Niben101Scf06778_407970-414627	14	56064	1	1	1	1	0.08	Putative Os02g0793000, Description = Zinc finger CCCH domain-containing protein 18, PFAM = PF01585
1056	1	NibenC_proteins_2024_LDW	Niben044Scf00005292Ctg004_318-6632	19	56118	1	1	1	1	0.08	Putative DG1, Description = PPR8522, PFAM = PF01535;PF01535;PF13041
464	1	NibenC_proteins_2024_LDW	Niben101Scf01221_68726-79850	64	56268	1	1	1	1	0.08	Putative IIL1, Description = 3-isopropylmalate dehydratase large subunit, PFAM = PF00330;PF00330
783	1	NibenC_proteins_2024_LDW	Niben101Scf02502_647339-657711	30	56654	1	1	1	1	0.08	Putative B'ALPHA, Description = Serine/threonine protein phosphatase 2A 57 kDa regulatory subunit B' alpha isoform, PFAM = PF01603
798	1	NibenC_proteins_2024_LDW	Niben101Scf01221_215260-225239	29	56644	1	1	1	1	0.08	Putative dmdA, Description = 2,3-dimethylmalate dehydratase large subunit, PFAM = PF00330
501	1	NibenC_proteins_2024_LDW	Niben101Scf03839_441005-451014	59	114872	2	2	2	2	0.08	Putative GDCSP, Description = Glycine dehydrogenase (decarboxylating), mitochondrial, PFAM = PF02347;PF02347
1085	1	NibenC_proteins_2024_LDW	Niben101Scf00072_271492-280631	18	57315	1	1	1	1	0.08	Putative CYP3, Description = Cytochrome P450 family 71 protein, PFAM = PF00067
1073	1	NibenC_proteins_2024_LDW	Niben044Scf00027294Ctg001_17022-25869	18	57422	1	1	1	1	0.08	Putative Os06g0677300, Description = Os06g0677300 protein, PFAM = PF12906
1084	1	NibenC_proteins_2024_LDW	Niben101Scf04103_1155524-1159065	18	57417	1	1	1	1	0.08	Putative PGSC0003DMG400038162, Description = rRNA methylase family protein, PFAM = PF08032;PF00588
1074	1	NibenC_proteins_2024_LDW	Niben101Scf06672_78590-85096	18	57562	1	1	1	1	0.08	Putative Sb01g011110, Description = Putative uncharacterized protein Sb01g011110, PFAM = PF00400;PF00400;PF00400;PF00400
906	1	NibenC_proteins_2024_LDW	Niben101Scf00083_415532-422285	25	57969	1	1	1	1	0.08	Putative Os09g0542100, Description = Os09g0542100 protein, PFAM = PF14543;PF14541
829	1	NibenC_proteins_2024_LDW	Niben101Scf02346_531776-539012	28	58164	1	1	1	1	0.08	Putative IPD3, Description = CYCLOPS, PFAM =
932	1	NibenC_proteins_2024_LDW	Nbv0.5scaffold3953_161168-167492	24	58441	2	2	1	1	0.08	Putative GPP, Description = Glyoxysomal processing protease, glyoxysomal-like protein, PFAM = PF13365
863	1	NibenC_proteins_2024_LDW	Niben101Scf03607_44928-55910	27	58522	1	1	1	1	0.07	Putative PTAC14, Description = Protein PLASTID TRANSCRIPTIONALLY ACTIVE 14, PFAM = PF00856;PF09273
892	1	NibenC_proteins_2024_LDW	Niben044Scf00021765Ctg009_302-5786	26	58763	1	1	1	1	0.07	Putative xylt, Description = Putative beta-(1,2)-xylosyltransferase, PFAM = PF04577
1144	1	NibenC_proteins_2024_LDW	Niben101Scf06186_868859-881594	16	58826	1	1	1	1	0.07	Putative BnaA06g16220D, Description = BnaA06g16220D protein, PFAM =
613	1	NibenC_proteins_2024_LDW	Niben101Scf04077_351942-375148	43	59057	2	2	1	1	0.07	Putative accC, Description = Acetyl-CoA carboxylase, biotin carboxylase, PFAM = PF00289;PF02785;PF02786
714	1	NibenC_proteins_2024_LDW	Niben101Scf01005_1190079-1199843	34	59167	1	1	1	1	0.07	Putative DHS2, Description = Phospho-2-dehydro-3-deoxyheptonate aldolase 2, chloroplastic, PFAM = PF01474
938	1	NibenC_proteins_2024_LDW	Niben101Scf05795_234343-244455	24	59215	1	1	1	1	0.07	Putative At5g59250, Description = D-xylose-proton symporter-like 3, chloroplastic, PFAM = PF00083
864	1	NibenC_proteins_2024_LDW	Niben101Scf18343_154630-161326	27	59307	1	1	1	1	0.07	Putative bLCY, Description = Lycopene epsilon-cyclase, PFAM = PF05834
937	1	NibenC_proteins_2024_LDW	Niben044Scf00059617Ctg000_13440-17060	24	59272	1	1	1	1	0.07	Putative purF, Description = 5-phosphoribosyl-1-pyrophosphate amidotransferase, PFAM = PF00156;PF13537
968	1	NibenC_proteins_2024_LDW	Niben101Scf17988_9637-16619	22	59384	1	1	1	1	0.07	Putative TIC56, Description = Protein TIC 56, chloroplastic, PFAM = PF14237
800	1	NibenC_proteins_2024_LDW	Niben101Scf07242_744099-749608	29	59461	1	1	1	1	0.07	Putative CYP81F3, Description = Cytochrome P450 81F3, PFAM = PF00067
1044	1	NibenC_proteins_2024_LDW	Niben101Scf00397_13021-26616	20	59475	1	1	1	1	0.07	Putative CCT1, Description = T-complex protein 1 subunit alpha, PFAM = PF00118
671	1	NibenC_proteins_2024_LDW	Nbv0.3scaffold6189_27012-39511	37	59563	1	1	1	1	0.07	Putative B''BETA, Description = Serine/threonine protein phosphatase 2A regulatory subunit B''beta, PFAM = PF13202;PF13499
655	1	NibenC_proteins_2024_LDW	Nbv0.3scaffold22111_18495-27771	39	59861	1	1	1	1	0.07	Putative PDI3, Description = Protein disulfide isomerase-like 1-6, PFAM = PF13848;PF00085;PF00085
806	1	NibenC_proteins_2024_LDW	Niben101Scf03534_129259-137450	29	59802	1	1	1	1	0.07	Putative rf2, Description = Aldehyde dehydrogenase, PFAM = PF00171
1021	1	NibenC_proteins_2024_LDW	Niben044Scf00009480Ctg011_10491-13884	21	60147	1	1	1	1	0.07	Putative Os01g0176300, Description = Os01g0176300 protein, PFAM = PF01535;PF01535;PF01535;PF01535;PF01535;PF01535
782	1	NibenC_proteins_2024_LDW	Niben044Scf00010124Ctg013_2292-9143	30	60207	1	1	1	1	0.07	Putative , Description = Zinc finger FYVE domain-containing protein 26 isoform 1, PFAM =
594	1	NibenC_proteins_2024_LDW	Niben101Scf02537_385602-391369	46	60297	1	1	1	1	0.07	Putative SHKA, Description = Phospho-2-dehydro-3-deoxyheptonate aldolase 1, chloroplastic, PFAM = PF01474
807	1	NibenC_proteins_2024_LDW	Nbv0.3scaffold5344_46775-55668	29	60229	1	1	1	1	0.07	Putative MGD A, Description = Probable monogalactosyldiacylglycerol synthase, chloroplastic, PFAM = PF06925;PF04101
904	1	NibenC_proteins_2024_LDW	Niben044Scf00018824Ctg013_1-9699	25	60552	1	1	1	1	0.07	Putative 16817, Description = Beta-adaptin-like protein, PFAM = PF01602;PF09066
503	1	NibenC_proteins_2024_LDW	Nbv0.5scaffold870_17925-30179	58	60683	1	1	1	1	0.07	Putative CCT3, Description = T-complex protein 1 subunit gamma, PFAM = PF00118
1183	1	NibenC_proteins_2024_LDW	Niben101Scf10436_132849-138012	15	60727	1	1	1	1	0.07	Putative TAL4, Description = Triacylglycerol acidic lipase TAL4, PFAM = PF01764
789	1	NibenC_proteins_2024_LDW	Niben101Scf11368_94640-113548	30	60806	1	1	1	1	0.07	Putative At1g50120, Description = Putative uncharacterized protein At1g50120, PFAM = PF08737
1114	1	NibenC_proteins_2024_LDW	Niben044Scf00014192Ctg002_472-6970	17	60924	1	1	1	1	0.07	Putative LPA66, Description = Pentatricopeptide repeat-containing protein, PFAM = PF01535;PF01535;PF01535;PF14432;PF13041;PF13041
1097	1	NibenC_proteins_2024_LDW	Niben101Scf02749_387679-391289	17	61025	1	1	1	1	0.07	Putative nsp1, Description = Nodulation signaling pathway 1 protein, PFAM = PF03514
784	1	NibenC_proteins_2024_LDW	Nbv0.3scaffold27364_19816-25937	30	61106	1	1	1	1	0.07	Putative CTNNBL1, Description = Beta-catenin-like protein 1, PFAM = PF08216
1045	1	NibenC_proteins_2024_LDW	Nbv0.5scaffold850_530377-537411	20	61181	1	1	1	1	0.07	Putative plc3, Description = Phosphoinositide phospholipase C, PFAM = PF00388;PF00387;PF09279;PF00168
322	1	NibenC_proteins_2024_LDW	Niben101Scf03340_827072-837199	110	184514	3	3	3	3	0.07	Putative KK1_027087, Description = 1-phosphatidylinositol-3-phosphate 5-kinase, PFAM = PF00118;PF01504;PF01504
987	1	NibenC_proteins_2024_LDW	Niben101Scf02025_265012-291173	22	61498	1	1	1	1	0.07	Putative SYT1, Description = Synaptotagmin-1, PFAM = PF17047;PF00168;PF00168
394	1	NibenC_proteins_2024_LDW	Nbv0.3scaffold323_26430-30082	84	61564	3	3	1	1	0.07	Putative GLOX1, Description = Aldehyde oxidase GLOX1, PFAM = PF09118;PF07250
1212	1	NibenC_proteins_2024_LDW	Nbv0.5scaffold51_1332676-1344233	14	61657	1	1	1	1	0.07	Putative BnaA09g12260D, Description = BnaA09g12260D protein, PFAM =
1213	1	NibenC_proteins_2024_LDW	Niben044Scf00008910Ctg005_1-4776	14	61608	1	1	1	1	0.07	Putative BAM1, Description = Beta-amylase, PFAM = PF01373
774	1	NibenC_proteins_2024_LDW	Nbv0.3scaffold3632_33869-58392	30	61739	1	1	1	1	0.07	Putative pgm, Description = Phosphoglucomutase, PFAM = PF02878;PF02879;PF00408;PF02880
857	1	NibenC_proteins_2024_LDW	Niben044Scf00034922Ctg007_9718-17222	27	61770	1	1	1	1	0.07	Putative GAUT14, Description = Probable galacturonosyltransferase 14, PFAM = PF01501
811	1	NibenC_proteins_2024_LDW	Niben044Scf00029513Ctg001_7314-15884	29	61739	1	1	1	1	0.07	Putative glysoja_031857, Description = F-box/LRR-repeat protein 14, PFAM = PF13855;PF13516;PF13516;PF13516
1170	1	NibenC_proteins_2024_LDW	Niben101Scf00345_231195-251783	15	61870	1	1	1	1	0.07	Putative PGSC0003DMG400013236, Description = OSJNBa0009K15.24 protein, PFAM = PF13424;PF13424;PF13424
713	1	NibenC_proteins_2024_LDW	Niben101Scf10058_40989-58885	34	61806	1	1	1	1	0.07	Putative cco, Description = Carotenoid cleavage oxygenase, PFAM = PF03055
825	1	NibenC_proteins_2024_LDW	Nbv0.3scaffold24702_8876-13706	28	61987	1	1	1	1	0.07	Putative PATL1, Description = Patellin-1, PFAM = PF03765;PF00650
963	1	NibenC_proteins_2024_LDW	Niben101Scf03254_417959-427775	23	62220	1	1	1	1	0.07	Putative STN7, Description = Serine/threonine-protein kinase STN7, chloroplastic, PFAM = PF00069
1161	1	NibenC_proteins_2024_LDW	Niben101Scf19230_266646-270773	16	62283	1	1	1	1	0.07	Putative At5g63390, Description = Auxin-independent growth promoter-like protein, PFAM = PF10250
948	1	NibenC_proteins_2024_LDW	Nbv0.3scaffold12842_5205-11101	23	62555	1	1	1	1	0.07	Putative citT, Description = 2-oxoglutarate translocator, PFAM = PF00939
885	1	NibenC_proteins_2024_LDW	Niben101Scf35862_9613-18336	26	62696	1	1	1	1	0.07	Putative MTR_1g035720, Description = Phototropic-responsive NPH3 family protein, PFAM = PF03000
451	1	NibenC_proteins_2024_LDW	Niben101Scf02939_259892-286386	66	62951	1	1	1	1	0.07	Putative pgi, Description = Glucose-6-phosphate isomerase, PFAM = PF00342
609	1	Student_Contaminants	Q3ZBD7	44	63059	1	1	1	1	0.07	SWISS-PROT:Q3ZBD7 (Bos taurus) Glucose-6-phosphate isomerase
221	1	NibenC_proteins_2024_LDW	Niben101Scf02636_423192-437271	167	253561	4	4	4	4	0.07	Putative BnaC05g17370D, Description = ATP binding protein, putative, PFAM = PF10358
760	1	NibenC_proteins_2024_LDW	Niben044Scf00036155Ctg003_7700-16428	31	63497	1	1	1	1	0.07	Putative PCMP-E37, Description = Putative pentatricopeptide repeat-containing protein At5g37570, PFAM = PF13041;PF13041;PF12854;PF01535;PF01535;PF01535;PF01535
889	1	NibenC_proteins_2024_LDW	Niben101Scf09928_2269-6802	26	63625	1	1	1	1	0.07	Putative At1g80880, Description = Pentatricopeptide repeat-containing protein At1g80880, mitochondrial, PFAM = PF01535;PF01535;PF01535;PF13041
763	1	NibenC_proteins_2024_LDW	Niben101Scf04184_289238-296870	31	63623	1	1	1	1	0.07	Putative BnaAnng36580D, Description = BnaAnng36580D protein, PFAM = PF13456;PF01485;PF01485
824	1	NibenC_proteins_2024_LDW	Nbv0.3scaffold48973_9336-15571	28	63575	1	1	1	1	0.07	Putative TIC55, Description = Protein TIC 55, chloroplastic, PFAM = PF00355;PF08417
220	1	NibenC_proteins_2024_LDW	Niben101Scf06972_58629-79292	168	63773	5	5	1	1	0.07	Putative
765	1	NibenC_proteins_2024_LDW	Nbv0.5scaffold4769_148997-161968	31	63892	1	1	1	1	0.07	Putative CRCK3, Description = Calmodulin-binding receptor-like cytoplasmic kinase 3, PFAM = PF07714
1155	1	NibenC_proteins_2024_LDW	Niben101Scf02762_220229-223975	16	64024	1	1	1	1	0.07	Putative ndhH, Description = NAD(P)H-quinone oxidoreductase subunit H, chloroplastic, PFAM = PF00346;PF00146
867	1	NibenC_proteins_2024_LDW	Nbv0.5scaffold1283_2051-13533	27	64061	1	1	1	1	0.07	Putative BnaC06g31910D, Description = BnaC06g31910D protein, PFAM = PF10151
1091	1	NibenC_proteins_2024_LDW	Niben044Scf00010384Ctg007_5282-22858	18	64198	1	1	1	1	0.07	Putative BTC1, Description = Pseudo-response regulator, PFAM = PF00072;PF06203
697	1	NibenC_proteins_2024_LDW	Niben044Scf00025267Ctg003_39992-48418	35	64377	2	2	1	1	0.07	Putative PGI1, Description = Glucose-6-phosphate isomerase 1, chloroplastic, PFAM = PF00342;PF00342
1101	1	NibenC_proteins_2024_LDW	Niben101Scf05459_162927-172212	17	64404	1	1	1	1	0.07	Putative BnaA05g18300D, Description = BnaA05g18300D protein, PFAM = PF07690
1096	1	NibenC_proteins_2024_LDW	Niben101Scf05551_149073-157904	17	64736	1	1	1	1	0.07	Putative PANK4, Description = Pantothenate kinase 4, PFAM = PF03630;PF01937
1146	1	NibenC_proteins_2024_LDW	Niben044Scf00026099Ctg003_2560-7412	16	64817	1	1	1	1	0.07	Putative PME41, Description = Probable pectinesterase/pectinesterase inhibitor 41, PFAM = PF04043;PF01095
879	1	NibenC_proteins_2024_LDW	Niben101Scf03412_596002-599738	26	64893	1	1	1	1	0.07	Putative At5g05480, Description = AT5g05480/MOP10_2, PFAM = PF12222
1070	1	NibenC_proteins_2024_LDW	Nbv0.5scaffold624_168710-173285	19	64972	2	2	1	1	0.07	Putative RPT2, Description = Root phototropism protein 2, PFAM = PF00651;PF03000
914	1	NibenC_proteins_2024_LDW	Niben101Scf21557_99440-105527	25	65148	1	1	1	1	0.07	Putative HAG3, Description = Elongator complex protein 3, PFAM = PF00583;PF04055;PF16199
684	1	NibenC_proteins_2024_LDW	Niben101Scf02804_31923-39899	36	65272	1	1	1	1	0.07	Putative ZDS, Description = Zeta-carotene desaturase, chloroplastic/chromoplastic, PFAM = PF01593
1152	1	NibenC_proteins_2024_LDW	Nbv0.3scaffold11917_23468-36300	16	65415	1	1	1	1	0.07	Putative BnaA08g18470D, Description = BnaA08g18470D protein, PFAM = PF04765
764	1	NibenC_proteins_2024_LDW	Niben101Scf16939_19095-30989	31	65545	1	1	1	1	0.07	Putative PP2AA2, Description = Serine/threonine-protein phosphatase 2A 65 kDa regulatory subunit A beta isoform, PFAM = PF13646;PF12755
459	1	NibenC_proteins_2024_LDW	Niben101Scf02994_286039-293393	65	65564	1	1	1	1	0.07	Putative LPR1, Description = Multicopper oxidase LPR1, PFAM = PF00394;PF07731;PF07732
859	1	NibenC_proteins_2024_LDW	Nbv0.5scaffold1240_255702-268868	27	65859	3	3	1	1	0.07	Putative PSL4, Description = Glucosidase 2 subunit beta, PFAM = PF12999;PF13015
606	1	NibenC_proteins_2024_LDW	Niben101Scf03817_1109249-1118596	44	65951	2	2	1	1	0.07	Putative lsg1, Description = Large subunit GTPase 1, PFAM = PF01926
670	1	NibenC_proteins_2024_LDW	Niben101Scf01283_197006-206021	37	65942	1	1	1	1	0.07	Putative PDS, Description = 15-cis-phytoene desaturase, chloroplastic/chromoplastic, PFAM = PF01593
966	1	NibenC_proteins_2024_LDW	Nbv0.3scaffold11226_26437-35002	22	66010	1	1	1	1	0.07	Putative dbp2, Description = DEAD-box ATP-dependent RNA helicase 40, PFAM = PF00270;PF00271
499	1	NibenC_proteins_2024_LDW	Nbv0.3scaffold27885_29-26682	59	132795	2	2	2	2	0.07	Putative BnaC08g32180D, Description = BnaC08g32180D protein, PFAM = PF13620;PF13620
888	1	NibenC_proteins_2024_LDW	Nbv0.5scaffold6867_23019-38211	26	66776	1	1	1	1	0.07	Putative comt, Description = Vesicle-fusing ATPase, PFAM = PF02933;PF00004
1111	1	NibenC_proteins_2024_LDW	Niben101Scf12422_74921-82892	17	67065	2	2	1	1	0.07	Putative MNS5, Description = Alpha-mannosidase I MNS5, PFAM = PF01532
1042	1	NibenC_proteins_2024_LDW	Niben101Scf06687_341765-353378	20	134549	2	2	2	2	0.07	Putative DYRK2, Description = Dual-specificity tyrosine regulated protein kinase 2, PFAM = PF00069
1023	1	NibenC_proteins_2024_LDW	Niben101Scf04231_62833-68535	21	67353	1	1	1	1	0.06	Putative ATG13A, Description = Autophagy-related protein 13a, PFAM = PF10033
1201	1	NibenC_proteins_2024_LDW	Nbv0.3scaffold18779_14495-24616	14	67359	1	1	1	1	0.06	Putative suc3, Description = Sucrose transporter, PFAM = PF07690
1154	1	NibenC_proteins_2024_LDW	Niben044Scf00008003Ctg000_1964-16290	16	67823	1	1	1	1	0.06	Putative CASP, Description = Protein CASP, PFAM = PF08172
1016	1	NibenC_proteins_2024_LDW	Niben044Scf00005709Ctg007_22953-31795	21	67914	1	1	1	1	0.06	Putative ATG13b, Description = Autophagy-related protein 13b, PFAM = PF10033
565	1	NibenC_proteins_2024_LDW	Niben101Scf08446_160242-172202	49	136332	3	3	2	2	0.06	Putative NRPB2, Description = DNA-directed RNA polymerase II subunit 2, PFAM = PF04566;PF04560;PF04567;PF04563;PF00562;PF04565;PF04561
640	1	NibenC_proteins_2024_LDW	Niben044Scf00040499Ctg000_7515-18864	40	68260	1	1	1	1	0.06	Putative UGPA, Description = UTP--glucose-1-phosphate uridylyltransferase, PFAM = PF01704;PF01704;PF00318;PF00318
668	1	NibenC_proteins_2024_LDW	Nbv0.5scaffold2425_153956-173586	38	68425	1	1	1	1	0.06	Putative lyk1, Description = LysM type receptor kinase, PFAM = PF07714;PF01476
845	1	NibenC_proteins_2024_LDW	Niben044Scf00040076Ctg001_1761-19733	28	68514	1	1	1	1	0.06	Putative TNEA_C, Description = Probable aminopyrimidine aminohydrolase, mitochondrial, PFAM = PF03070
1178	1	NibenC_proteins_2024_LDW	Niben101Scf01006_311786-332996	15	68647	1	1	1	1	0.06	Putative dnm1, Description = Dynamin, PFAM = PF02212;PF00350;PF01031
445	1	NibenC_proteins_2024_LDW	Niben044Scf00014844Ctg024_21161-26262	67	68783	1	1	1	1	0.06	Putative KOR, Description = Endoglucanase 25, PFAM = PF00759
1068	1	NibenC_proteins_2024_LDW	Niben101Scf11291_24464-39491	19	69003	1	1	1	1	0.06	Putative TIDP2760, Description = Signal recognition particle subunit SRP68, PFAM = PF16969
678	1	NibenC_proteins_2024_LDW	Nbv0.3scaffold861_635-21422	37	69276	2	2	1	1	0.06	Putative PGMP, Description = Phosphoglucomutase, chloroplastic, PFAM = PF02880;PF02879;PF00408;PF02878
1180	1	NibenC_proteins_2024_LDW	Niben101Scf03403_113619-119322	15	69220	1	1	1	1	0.06	Putative BnaC03g12980D, Description = BnaC03g12980D protein, PFAM = PF07227
826	1	NibenC_proteins_2024_LDW	Niben101Scf09132_20668-32783	28	69414	1	1	1	1	0.06	Putative ARI2, Description = Probable E3 ubiquitin-protein ligase ARI2, PFAM = PF01485;PF01485
1142	1	NibenC_proteins_2024_LDW	Nbv0.5scaffold3186_113632-130180	16	69846	1	1	1	1	0.06	Putative DRP1E, Description = Dynamin-related protein 1E, PFAM = PF01031;PF00350;PF02212
695	1	NibenC_proteins_2024_LDW	Niben044Scf00049584Ctg001_3832-10846	35	70050	1	1	1	1	0.06	Putative cry2, Description = Cryptochrome 2, PFAM = PF03441;PF00875
868	1	NibenC_proteins_2024_LDW	Nbv0.5scaffold648_605279-612090	27	70426	1	1	1	1	0.06	Putative PUB10, Description = U-box domain-containing protein 10, PFAM = PF04564;PF00514;PF00514
1184	1	NibenC_proteins_2024_LDW	Niben101Scf07712_225623-229937	15	70531	1	1	1	1	0.06	Putative At5g49980, Description = Transport inhibitor response 1-like protein, PFAM =
1079	1	NibenC_proteins_2024_LDW	Niben101Scf06235_262085-268132	18	70644	1	1	1	1	0.06	Putative TCM_026772, Description = Galactose oxidase/kelch repeat superfamily protein, putative isoform 1, PFAM = PF13415;PF13415;PF13415;PF01344
874	1	NibenC_proteins_2024_LDW	Nbv0.3scaffold1520_45795-64106	26	70754	1	1	1	1	0.06	Putative Sb02g038150, Description = Putative uncharacterized protein Sb02g038150, PFAM = PF14541;PF14543
1054	1	NibenC_proteins_2024_LDW	Niben101Scf00501_547622-552971	19	71041	1	1	1	1	0.06	Putative At1g04430, Description = Probable methyltransferase PMT8, PFAM = PF03141
920	1	NibenC_proteins_2024_LDW	Niben101Scf20124_142248-146122	24	71226	1	1	1	1	0.06	Putative glysoja_036338, Description = Pentatricopeptide repeat-containing protein, PFAM = PF13041;PF13041;PF13041;PF13041;PF01535;PF01535;PF01535
648	1	NibenC_proteins_2024_LDW	Niben101Scf09604_163111-166966	40	71382	1	1	1	1	0.06	Putative LYK4, Description = LysM domain receptor-like kinase 4, PFAM = PF01476;PF07714
643	1	NibenC_proteins_2024_LDW	Niben101Scf00110_383012-420195	40	143530	2	2	2	2	0.06	Putative Sb01g015540, Description = Putative uncharacterized protein Sb01g015540, PFAM = PF14566;PF14566;PF14566
1209	1	NibenC_proteins_2024_LDW	Nbv0.3scaffold45903_1838-16267	14	71611	1	1	1	1	0.06	Putative mot59, Description = Exportin-7, PFAM =
1090	1	NibenC_proteins_2024_LDW	Niben101Scf04608_149925-153796	18	71749	1	1	1	1	0.06	Putative MEF1, Description = Pentatricopeptide repeat-containing protein, PFAM = PF01535;PF01535;PF13041;PF13041;PF13041;PF12854;PF14432
773	1	NibenC_proteins_2024_LDW	Niben101Scf04083_81529-100017	31	72273	1	1	1	1	0.06	Putative glgA, Description = Starch synthase, chloroplastic/amyloplastic, PFAM = PF00534;PF08323
482	1	NibenC_proteins_2024_LDW	Nbv0.3scaffold5147_48096-57816	61	72603	1	1	1	1	0.06	Putative BnaA07g26580D, Description = Signal recognition particle subunit SRP72, PFAM = PF17004;PF08492;PF13432
954	1	NibenC_proteins_2024_LDW	Niben101Scf06277_482444-487711	23	72640	1	1	1	1	0.06	Putative lyce1, Description = Lycopene epsilon cyclase1, PFAM = PF00069
761	1	NibenC_proteins_2024_LDW	Niben101Scf00087_1159263-1163625	31	72813	3	3	1	1	0.06	Putative At5g24830, Description = Putative glycosyl phosphatidyl inositol transamidase like protein, PFAM = PF01535;PF13041;PF13041;PF13041;PF13041;PF13041;PF13041
1019	1	NibenC_proteins_2024_LDW	Nbv0.3scaffold10414_45696-48487	21	73172	1	1	1	1	0.06	Putative EMB1796, Description = Pentatricopeptide repeat-containing protein At3g49240, PFAM = PF01535;PF01535;PF01535;PF01535;PF13041;PF13041;PF12854
1026	1	NibenC_proteins_2024_LDW	Niben044Scf00043338Ctg000_1-4345	21	73357	1	1	1	1	0.06	Putative GUX1, Description = UDP-glucuronate:xylan alpha-glucuronosyltransferase 1, PFAM = PF01501
601	1	NibenC_proteins_2024_LDW	Niben044Scf00012728Ctg004_1-6167	45	73517	1	1	1	1	0.06	Putative Os02g0681700, Description = Os02g0681700 protein, PFAM = PF00069;PF01476
1039	1	NibenC_proteins_2024_LDW	Nbv0.3scaffold48079_1487-5499	20	73493	1	1	1	1	0.06	Putative als, Description = Acetolactate synthase, PFAM = PF02776;PF00205;PF02775
590	1	NibenC_proteins_2024_LDW	Niben044Scf00038059Ctg001_2923-14018	47	74108	1	1	1	1	0.06	Putative APC2, Description = Anaphase-promoting complex subunit 2, PFAM = PF00888
918	1	NibenC_proteins_2024_LDW	Nbv0.3scaffold72755_1-8165	25	74227	1	1	1	1	0.06	Putative BPG2, Description = GTP-binding protein BRASSINAZOLE INSENSITIVE PALE GREEN 2, chloroplastic, PFAM = PF01926
523	1	NibenC_proteins_2024_LDW	Niben101Scf02112_37476-55741	55	74749	1	1	1	1	0.06	Putative At5g52580, Description = RabGAP/TBC domain-containing protein, PFAM = PF00566;PF12068
778	1	NibenC_proteins_2024_LDW	Niben044Scf00018799Ctg000_1-9023	30	75007	2	2	1	1	0.06	Putative TCM_016678, Description = ATPase family associated with various cellular activities, putative isoform 1, PFAM =
1100	1	NibenC_proteins_2024_LDW	Niben101Scf01905_52781-56751	17	75002	1	1	1	1	0.06	Putative PGSC0003DMG400007821, Description = Transmembrane 9 superfamily member, PFAM = PF02990
1134	1	NibenC_proteins_2024_LDW	Niben101Scf05860_95776-109224	16	75239	1	1	1	1	0.06	Putative corC, Description = Hemolysin-related protein, PFAM = PF00571;PF00571;PF03471;PF01595
1104	1	NibenC_proteins_2024_LDW	Nbv0.5scaffold52_715109-734033	17	75360	1	1	1	1	0.06	Putative RPN2, Description = Dolichyl-diphosphooligosaccharide--protein glycosyltransferase subunit 2, PFAM = PF05817
1168	1	NibenC_proteins_2024_LDW	Niben101Scf04416_10166-86009	15	75692	1	1	1	1	0.06	Putative RLK, Description = LRR receptor-like protein kinase, PFAM = PF08263;PF13855;PF07714;PF00560
847	1	NibenC_proteins_2024_LDW	Niben044Scf00048470Ctg001_238-4289	28	75828	1	1	1	1	0.06	Putative PUB1, Description = U-box domain-containing protein 1, PFAM = PF00514;PF04564
1106	1	NibenC_proteins_2024_LDW	Nbv0.5scaffold6491_41185-52701	17	75917	1	1	1	1	0.06	Putative sfr2, Description = Putative beta-glycosidase, PFAM = PF00232
936	1	NibenC_proteins_2024_LDW	Niben101Scf06870_17297-21285	24	76237	2	2	1	1	0.06	Putative PCMP-E28, Description = Pentatricopeptide repeat-containing protein At2g22410, mitochondrial, PFAM = PF13041;PF13041;PF13041;PF01535;PF01535;PF01535;PF01535
1094	1	NibenC_proteins_2024_LDW	Niben101Scf01005_167366-172036	18	76409	1	1	1	1	0.06	Putative CPT1, Description = Coleoptile phototropism protein 1, PFAM = PF03000
927	1	NibenC_proteins_2024_LDW	Niben044Scf00026134Ctg000_22457-27974	24	76738	1	1	1	1	0.06	Putative FTSH, Description = ATP-dependent zinc metalloprotease FTSH, chloroplastic, PFAM = PF01434;PF00004
1063	1	NibenC_proteins_2024_LDW	Nbv0.5scaffold5988_42534-48697	19	76732	1	1	1	1	0.06	Putative GDPDL7, Description = Glycerophosphodiester phosphodiesterase GDPDL7, PFAM = PF03009;PF03009
762	1	NibenC_proteins_2024_LDW	Nbv0.5scaffold3669_57859-62264	31	76939	2	2	1	1	0.06	Putative At5g58300, Description = Probable inactive receptor kinase At5g58300, PFAM = PF00069;PF08263
981	1	NibenC_proteins_2024_LDW	Nbv0.5scaffold1519_387075-396626	22	76931	1	1	1	1	0.06	Putative AIM1, Description = Glyoxysomal fatty acid beta-oxidation multifunctional protein MFP-a, PFAM = PF00378;PF00725;PF02737
1204	1	NibenC_proteins_2024_LDW	Nbv0.5scaffold1439_271295-288516	14	77500	1	1	1	1	0.06	Putative COP1, Description = E3 ubiquitin-protein ligase COP1, PFAM = PF13923;PF00400
853	1	NibenC_proteins_2024_LDW	Niben101Scf06506_64447-74713	27	77601	1	1	1	1	0.06	Putative AIM1, Description = Peroxisomal fatty acid beta-oxidation multifunctional protein AIM1, PFAM = PF02737;PF00725;PF00725;PF00378
861	1	NibenC_proteins_2024_LDW	Niben101Scf02438_219830-243884	27	77546	1	1	1	1	0.06	Putative ACX3, Description = Acyl-coenzyme A oxidase 3, peroxisomal, PFAM = PF01756;PF02770;PF00441
872	1	NibenC_proteins_2024_LDW	Nbv0.5scaffold3507_41812-57553	27	77762	1	1	1	1	0.06	Putative At3g54510, Description = CSC1-like protein At3g54510, PFAM = PF13967;PF14703;PF02714;PF02714
1010	1	NibenC_proteins_2024_LDW	Nbv0.3scaffold24684_7914-12005	21	77970	1	1	1	1	0.06	Putative BnaA01g29170D, Description = BnaA01g29170D protein, PFAM = PF05699;PF14372;PF02892
602	1	NibenC_proteins_2024_LDW	Nbv0.3scaffold13975_778-9223	45	78202	1	1	1	1	0.06	Putative coi2, Description = Receptor-like serine/threonine-protein kinase ALE2, PFAM = PF00069
607	1	NibenC_proteins_2024_LDW	Niben101Scf00487_751351-757210	44	78395	1	1	1	1	0.06	Putative SIR1, Description = Sulfite reductase 1 [ferredoxin], chloroplastic, PFAM = PF01077;PF01077;PF03460;PF03460
703	1	NibenC_proteins_2024_LDW	Niben044Scf00021556Ctg045_3203-8555	35	78345	1	1	1	1	0.06	Putative At2g02160, Description = Zinc finger CCCH domain-containing protein 17, PFAM = PF15663;PF00642
1000	1	NibenC_proteins_2024_LDW	Niben101Scf00073_556921-564547	22	78887	1	1	1	1	0.06	Putative At1g29800, Description = Putative uncharacterized protein At1g29800, PFAM = PF01363;PF04366
398	1	NibenC_proteins_2024_LDW	Niben101Scf18047_41159-46710	82	79067	5	5	1	1	0.06	Putative PGSC0003DMG400009724, Description = Putative ovule protein, PFAM =
1029	1	NibenC_proteins_2024_LDW	Nbv0.3scaffold44902_4238-13315	20	79179	1	1	1	1	0.05	Putative , Description = Putative ovule protein, PFAM = PF14694;PF14695
693	1	NibenC_proteins_2024_LDW	Nbv0.5scaffold1912_371313-379988	35	79230	1	1	1	1	0.05	Putative PAT19, Description = Probable protein S-acyltransferase 19, PFAM = PF01529
1103	1	NibenC_proteins_2024_LDW	Nbv0.5scaffold3262_159402-183362	17	79440	1	1	1	1	0.05	Putative At2g34970, Description = At2g34970, PFAM = PF00483;PF00132;PF00132
830	1	Student_Contaminants	Q0IIK2	28	79856	1	1	1	1	0.05	TREMBL:Q0IIK2 (Bos taurus) Transferrin
1150	1	NibenC_proteins_2024_LDW	Niben101Scf04727_796471-806384	16	79859	1	1	1	1	0.05	Putative LACS8, Description = Long chain acyl-CoA synthetase 8, PFAM = PF00501
831	1	NibenC_proteins_2024_LDW	Nbv0.5scaffold10564_1-3997	28	80044	1	1	1	1	0.05	Putative rpoC1, Description = DNA-directed RNA polymerase subunit beta', PFAM = PF04997;PF00623;PF00623;PF04983
347	1	NibenC_proteins_2024_LDW	Niben044Scf00002172Ctg000_167-17942	101	405587	5	5	5	5	0.05	Putative sr14431, Description = Related to ubiquitin-protein ligase 1, PFAM = PF14377;PF06012;PF00627;PF00632;PF06025
998	1	NibenC_proteins_2024_LDW	Niben101Scf02706_288111-292412	22	80984	1	1	1	1	0.05	Putative BnaC07g43660D, Description = BnaC07g43660D protein, PFAM = PF00564;PF13181
1059	1	NibenC_proteins_2024_LDW	Nbv0.5scaffold1605_139462-155201	19	81169	1	1	1	1	0.05	Putative VPS35B, Description = Vacuolar protein sorting-associated protein 35B, PFAM = PF03635
898	1	NibenC_proteins_2024_LDW	Niben101Scf02693_246369-256020	26	81441	1	1	1	1	0.05	Putative MCM7, Description = DNA replication licensing factor MCM7, PFAM = PF00493;PF17207;PF14551
1065	1	NibenC_proteins_2024_LDW	Nbv0.5scaffold6751_29599-35876	19	81682	1	1	1	1	0.05	Putative LHW, Description = BHLH transcription factor-like protein, PFAM = PF14215
708	1	NibenC_proteins_2024_LDW	Niben101Scf02468_588363-595954	34	81934	1	1	1	1	0.05	Putative ycf45, Description = Uncharacterized protein ycf45, PFAM = PF00004
480	1	NibenC_proteins_2024_LDW	Niben044Scf00007755Ctg008_1-7439	61	82414	7	7	1	1	0.05	Putative Sb09g025190, Description = Putative uncharacterized protein Sb09g025190, PFAM =
796	1	NibenC_proteins_2024_LDW	Nbv0.5scaffold1154_91818-101391	29	82711	1	1	1	1	0.05	Putative At3g46220, Description = E3 UFM1-protein ligase 1 homolog, PFAM = PF09743
639	1	NibenC_proteins_2024_LDW	Niben101Scf08871_7611-21151	40	83582	1	1	1	1	0.05	Putative Sb04g027320, Description = Putative uncharacterized protein Sb04g027320, PFAM = PF04791
746	1	NibenC_proteins_2024_LDW	Niben101Scf00234_157511-167649	32	85955	1	1	1	1	0.05	Putative EXO84B, Description = Exocyst complex component EXO84B, PFAM = PF16528;PF08700
1131	1	NibenC_proteins_2024_LDW	Nbv0.5scaffold2135_317091-366732	16	86130	1	1	1	1	0.05	Putative ATATH8, Description = ATH subfamily protein ATH8, PFAM = PF01636;PF03109
549	1	NibenC_proteins_2024_LDW	Niben101Scf00941_12872-47560	51	86139	1	1	1	1	0.05	Putative SEC6, Description = Exocyst complex component SEC6, PFAM = PF06046
770	1	NibenC_proteins_2024_LDW	Niben044Scf00007533Ctg006_730-6405	31	86358	1	1	1	1	0.05	Putative At4g34220, Description = Receptor protein kinase-like protein At4g34220, PFAM = PF08263;PF00560;PF13855;PF00069
686	1	NibenC_proteins_2024_LDW	Nbv0.5scaffold415_704245-770389	35	86571	1	1	1	1	0.05	Putative Sb05g020810, Description = Putative uncharacterized protein Sb05g020810, PFAM =
887	1	NibenC_proteins_2024_LDW	Niben101Scf11037_208204-219600	26	86824	1	1	1	1	0.05	Putative XPD, Description = DNA repair helicase XPD, PFAM = PF13307;PF06733;PF06777
810	1	NibenC_proteins_2024_LDW	Niben044Scf00001785Ctg006_1-17772	29	86820	1	1	1	1	0.05	Putative SEC8, Description = Putative exocyst complex component 4, PFAM = PF04048
1194	1	NibenC_proteins_2024_LDW	Niben101Scf05601_69884-86373	14	87028	1	1	1	1	0.05	Putative ClC1, Description = Chloride channel protein, PFAM = PF00654;PF00571;PF00571
1035	1	NibenC_proteins_2024_LDW	Niben101Scf03018_974819-982014	20	87495	1	1	1	1	0.05	Putative CHX28, Description = Cation/H(+) antiporter 28, PFAM = PF00999
909	1	NibenC_proteins_2024_LDW	Niben101Scf02622_707391-713524	25	87650	1	1	1	1	0.05	Putative At5g04500, Description = Glycosyltransferase family protein 64 protein C5, PFAM = PF09258
1191	1	NibenC_proteins_2024_LDW	Niben101Scf00077_854242-859080	15	87646	1	1	1	1	0.05	Putative TGA1B, Description = TGACG-sequence-specific DNA-binding protein TGA-1B, PFAM = PF00170
436	1	NibenC_proteins_2024_LDW	Niben101Scf01814_515203-544777	70	177508	2	2	2	2	0.05	Putative At3g50590, Description = Transducin/WD40 domain-containing protein, PFAM =
720	1	NibenC_proteins_2024_LDW	Niben101Scf00154_1026998-1036029	33	88583	2	2	1	1	0.05	Putative POT6, Description = Potassium transporter 6, PFAM = PF02705
787	1	NibenC_proteins_2024_LDW	Niben101Scf01237_742535-747513	30	88723	1	1	1	1	0.05	Putative rhg1g, Description = Probably inactive leucine-rich repeat receptor-like protein kinase IMK2, PFAM = PF13855;PF13855;PF07714;PF08263
999	1	NibenC_proteins_2024_LDW	Niben044Scf00008827Ctg002_6070-10661	22	89630	1	1	1	1	0.05	Putative spl1, Description = Splicing factor 3A subunit 1, PFAM = PF01805;PF01805;PF12230;PF00240
844	1	NibenC_proteins_2024_LDW	Niben101Scf03320_344035-352986	28	89605	1	1	1	1	0.05	Putative DGD1, Description = Digalactosyldiacylglycerol synthase 1, chloroplastic, PFAM = PF00534
1174	1	NibenC_proteins_2024_LDW	Niben101Scf22058_20351-27396	15	89692	1	1	1	1	0.05	Putative H3, Description = AtPHO1, PFAM = PF03105;PF03124
817	1	NibenC_proteins_2024_LDW	Niben101Scf01411_170907-177226	29	89820	1	1	1	1	0.05	Putative MAG2, Description = RINT1-like protein MAG2, PFAM = PF04437
1171	1	NibenC_proteins_2024_LDW	Nbv0.3scaffold4045_13222-17672	15	90146	1	1	1	1	0.05	Putative LDL1, Description = Lysine-specific histone demethylase 1 homolog 1, PFAM = PF01593;PF04433
978	1	NibenC_proteins_2024_LDW	Niben044Scf00005230Ctg003_2741-7800	22	90472	1	1	1	1	0.05	Putative COG1, Description = Vps51/Vps67 family (Components of vesicular transport) protein, PFAM = PF08700
1156	1	NibenC_proteins_2024_LDW	Niben101Scf01221_1903327-1920132	16	90414	1	1	1	1	0.05	Putative RH13, Description = DEAD-box ATP-dependent RNA helicase 13, PFAM = PF00271;PF00270
1181	1	NibenC_proteins_2024_LDW	Nbv0.3scaffold14958_19625-27862	15	90594	1	1	1	1	0.05	Putative AFH1, Description = Formin-like protein, PFAM = PF02181
400	1	NibenC_proteins_2024_LDW	Niben101Scf01441_217861-222260	81	91403	1	1	1	1	0.05	Putative SEC15B, Description = Exocyst complex component SEC15B, PFAM = PF04091
775	2	NibenC_proteins_2024_LDW	Niben044Scf00019709Ctg001_11472-19168	26	183595	2	2	2	2	0.05	Putative MTR_8g090165, Description = ATP/DNA-binding protein, PFAM =
1179	1	NibenC_proteins_2024_LDW	Niben101Scf02831_876805-894358	15	91748	1	1	1	1	0.05	Putative RHD3, Description = Protein ROOT HAIR DEFECTIVE 3, PFAM = PF05879
1027	1	NibenC_proteins_2024_LDW	Niben101Scf05382_377869-383882	21	92056	1	1	1	1	0.05	Putative OTP51, Description = Pentatricopeptide repeat-containing protein At2g15820, chloroplastic, PFAM = PF03161;PF01535;PF01535;PF01535;PF01535
1020	1	NibenC_proteins_2024_LDW	Nbv0.3scaffold1245_23857-39664	21	92211	1	1	1	1	0.05	Putative DRP3A, Description = Dynamin-related protein 3A, PFAM = PF02212;PF00350;PF01031
1071	1	NibenC_proteins_2024_LDW	Niben101Scf10381_230813-246819	19	92594	1	1	1	1	0.05	Putative BnaC06g39540D, Description = BnaC06g39540D protein, PFAM = PF07540;PF03914
664	1	NibenC_proteins_2024_LDW	Niben101Scf01190_17401-26894	38	92768	1	1	1	1	0.05	Putative MCM4, Description = DNA replication licensing factor MCM4, PFAM = PF14551;PF17207;PF00493
1182	1	NibenC_proteins_2024_LDW	Niben101Scf03734_190594-204546	15	93406	1	1	1	1	0.05	Putative GSI, Description = Glutamine synthetase, PFAM = PF04909;PF00120
940	1	NibenC_proteins_2024_LDW	Niben044Scf00010892Ctg008_1-3353	24	94019	3	3	1	1	0.05	Putative Sb08g002505, Description = Putative uncharacterized protein Sb08g002505, PFAM = PF13041;PF13041;PF13041;PF13041;PF01535;PF01535;PF01535;PF01535;PF01535;PF14432
939	1	NibenC_proteins_2024_LDW	Nbv0.3scaffold37939_9713-17970	24	94070	1	1	1	1	0.05	Putative Sb07g025350, Description = Putative uncharacterized protein Sb07g025350, PFAM =
491	1	NibenC_proteins_2024_LDW	Niben101Scf05862_146765-153761	60	94226	4	4	1	1	0.05	Putative IRK1, Description = Serine/threonine-protein kinase, PFAM = PF01453;PF08276;PF00954;PF11883;PF07714
915	1	NibenC_proteins_2024_LDW	Niben101Scf05750_476167-495030	25	94421	1	1	1	1	0.05	Putative myb1, Description = Regulator of transcription that contains myb domains, PFAM = PF07521;PF12706;PF13837
706	1	NibenC_proteins_2024_LDW	Niben101Scf04707_26323-80843	34	285298	3	3	3	3	0.05	Putative ILA, Description = Protein ILITYHIA, PFAM = PF12348
1051	1	NibenC_proteins_2024_LDW	Nbv0.5scaffold3881_201376-215167	20	94857	1	1	1	1	0.05	Putative ORP1C, Description = Oxysterol-binding protein-related protein 1C, PFAM = PF01237;PF15413
804	1	NibenC_proteins_2024_LDW	Nbv0.3scaffold5959_3271-20416	29	96342	1	1	1	1	0.04	Putative At4g13550, Description = Putative triglyceride lipase, PFAM = PF01764;PF00168
946	1	NibenC_proteins_2024_LDW	Nbv0.3scaffold60801_2113-11694	23	96344	1	1	1	1	0.04	Putative At2g41830, Description = BnaC04g02200D protein, PFAM =
351	1	Student_Contaminants	P01030	100	194386	3	3	2	2	0.04	SWISS-PROT:P01030 (Bos taurus) similar to Complement C4-A precursor
775	1	NibenC_proteins_2024_LDW	Niben101Scf05821_241493-253903	30	194902	2	2	2	2	0.04	Putative BnaAnng19870D, Description = BnaAnng19870D protein, PFAM =
103	3	NibenC_proteins_2024_LDW	Niben101Scf06517_174800-210962	51	296413	4	4	3	3	0.04	Putative HPS4, Description = Golgi-body localization protein, PFAM = PF10351;PF10347
612	1	NibenC_proteins_2024_LDW	Niben101Scf02111_930643-950636	43	98542	1	1	1	1	0.04	Putative LOC100502168, Description = Suppressor of Mek1, PFAM = PF04802
952	1	NibenC_proteins_2024_LDW	Nbv0.3scaffold34912_257-9232	23	99152	1	1	1	1	0.04	Putative glysoja_006393, Description = Bromodomain and PHD finger-containing protein 3, PFAM = PF00439
559	1	NibenC_proteins_2024_LDW	Nbv0.5scaffold324_12006-30417	50	99381	1	1	1	1	0.04	Putative At5g17930, Description = Putative nucleolar MIF4G domain-containing protein 1-like, PFAM = PF02854;PF02847
739	1	NibenC_proteins_2024_LDW	Niben101Scf01009_115395-126136	32	99524	1	1	1	1	0.04	Putative LPIN2, Description = LPIN2, PFAM = PF08235;PF04571;PF16876
560	1	NibenC_proteins_2024_LDW	Nbv0.5scaffold2745_124583-137267	50	101272	3	3	1	1	0.04	Putative At5g02830, Description = Pentatricopeptide repeat-containing protein At5g02830, chloroplastic, PFAM = PF13041;PF13812;PF13812;PF13812;PF13812
1124	1	NibenC_proteins_2024_LDW	Niben044Scf00028783Ctg002_80-5988	17	102714	1	1	1	1	0.04	Putative NLP4, Description = Protein NLP4, PFAM = PF02042;PF00564
1053	1	NibenC_proteins_2024_LDW	Nbv0.5scaffold4381_79176-99612	19	102952	1	1	1	1	0.04	Putative GYRA, Description = DNA gyrase subunit A, chloroplastic/mitochondrial, PFAM = PF03989;PF03989;PF03989;PF03989;PF03989;PF03989;PF00521
658	1	NibenC_proteins_2024_LDW	Nbv0.3scaffold12293_8369-25263	38	102978	1	1	1	1	0.04	Putative ABCA7, Description = ABC transporter A family member 7, PFAM = PF12698;PF00005
737	1	NibenC_proteins_2024_LDW	Nbv0.3scaffold71495_3771-8966	33	103148	1	1	1	1	0.04	Putative PVIP1, Description = Potyviral VPg interacting protein 1, PFAM = PF07227;PF16312
893	1	NibenC_proteins_2024_LDW	Nbv0.3scaffold20378_1-9903	26	104546	1	1	1	1	0.04	Putative FPA1, Description = Flowering time control protein FPA, PFAM = PF07744;PF00076;PF00076;PF00076
953	1	NibenC_proteins_2024_LDW	Niben044Scf00011644Ctg007_2487-9428	23	104891	1	1	1	1	0.04	Putative PGSC0003DMG400012301, Description = Uncharacterized protein At5g05190 family, PFAM = PF11331
1202	1	NibenC_proteins_2024_LDW	Niben101Scf01395_94082-105728	14	105098	1	1	1	1	0.04	Putative HEN1, Description = Small RNA 2'-O-methyltransferase, PFAM = PF13489
884	1	NibenC_proteins_2024_LDW	Niben044Scf00029190Ctg008_1132-7217	26	105827	1	1	1	1	0.04	Putative PGSC0003DMG400001126, Description = Plus-3, PFAM = PF03126
1189	1	NibenC_proteins_2024_LDW	Niben101Scf07783_240604-248511	15	105833	1	1	1	1	0.04	Putative Os01g0275950, Description = Os01g0275950 protein, PFAM =
1047	1	NibenC_proteins_2024_LDW	Niben101Scf06603_203761-208852	20	106229	1	1	1	1	0.04	Putative IRK, Description = Probable LRR receptor-like serine/threonine-protein kinase IRK, PFAM = PF12799;PF13855;PF13855;PF13855;PF13516;PF13516;PF08263;PF07714
735	1	NibenC_proteins_2024_LDW	Niben101Scf07288_808097-842009	33	107297	1	1	1	1	0.04	Putative At1g31730, Description = AP-4 complex subunit epsilon, PFAM = PF01602
1128	1	NibenC_proteins_2024_LDW	Niben101Scf00982_374643-393577	17	107866	1	1	1	1	0.04	Putative ABCA2, Description = ABC transporter A family member 2, PFAM = PF12698;PF00005
822	1	NibenC_proteins_2024_LDW	Nbv0.3scaffold52565_3019-13755	28	108288	1	1	1	1	0.04	Putative CPL1, Description = RNA polymerase II C-terminal domain phosphatase-like 1, PFAM = PF03031;PF00035;PF00035
990	1	NibenC_proteins_2024_LDW	Niben101Scf00712_1069896-1081814	22	108505	1	1	1	1	0.04	Putative BnaC07g15190D, Description = BnaC07g15190D protein, PFAM = PF13202;PF12763
552	1	NibenC_proteins_2024_LDW	Niben101Scf00087_58441-83535	51	109425	1	1	1	1	0.04	Putative galK, Description = L-arabinokinase, PFAM = PF10509;PF00288;PF13528;PF08544
738	1	NibenC_proteins_2024_LDW	Niben101Scf01635_118903-124654	32	110054	1	1	1	1	0.04	Putative SMAX1, Description = Protein SUPPRESSOR OF MAX2 1, PFAM = PF07724
1031	1	NibenC_proteins_2024_LDW	Nbv0.5scaffold6691_32427-51686	20	110567	1	1	1	1	0.04	Putative RRC1, Description = Protein RRC1, PFAM = PF00076;PF01805;PF08312
1037	1	NibenC_proteins_2024_LDW	Niben044Scf00032382Ctg001_21486-28024	20	111036	1	1	1	1	0.04	Putative BAM3, Description = Leucine-rich repeat receptor-like serine/threonine-protein kinase BAM3, PFAM = PF00560;PF08263;PF00069;PF13855
470	1	NibenC_proteins_2024_LDW	Nbv0.3scaffold38728_3519-17491	63	111976	1	1	1	1	0.04	Putative TIC110, Description = Protein TIC110, chloroplastic, PFAM = PF16940;PF16940
1086	1	NibenC_proteins_2024_LDW	Niben101Scf00961_403478-418701	18	112948	1	1	1	1	0.04	Putative cmyb, Description = Transcriptional activator Myb, PFAM = PF13921;PF00249
1025	1	NibenC_proteins_2024_LDW	Nbv0.3scaffold12936_2702-16458	21	112951	1	1	1	1	0.04	Putative At1g53430, Description = Probable LRR receptor-like serine/threonine-protein kinase At1g53430, PFAM = PF11721;PF07714;PF00560;PF00560
1041	1	NibenC_proteins_2024_LDW	Nbv0.3scaffold6065_37855-56025	20	113602	1	1	1	1	0.04	Putative FTSH12, Description = ATP-dependent zinc metalloprotease FTSH 12, chloroplastic, PFAM = PF01434;PF00004
626	1	NibenC_proteins_2024_LDW	Nbv0.3scaffold49876_598-11904	42	114775	1	1	1	1	0.04	Putative Sb01g040400, Description = Putative uncharacterized protein Sb01g040400, PFAM = PF03810;PF02985
907	1	NibenC_proteins_2024_LDW	Nbv0.3scaffold4469_59156-68307	25	115825	1	1	1	1	0.04	Putative dbp2, Description = ATP-dependent RNA helicase DBP2, PFAM = PF00271;PF00397;PF00270
851	1	NibenC_proteins_2024_LDW	Niben101Scf05811_862887-868804	27	119671	1	1	1	1	0.04	Putative PGSC0003DMG400010351, Description = Non-specific serine/threonine protein kinase, PFAM = PF13855;PF13855;PF00069;PF08263
1214	1	NibenC_proteins_2024_LDW	Niben101Scf06757_106679-114747	14	122245	1	1	1	1	0.04	Putative BnaA06g20390D, Description = BnaA06g20390D protein, PFAM = PF13713;PF01363;PF08381;PF00415;PF00415;PF00415;PF00415;PF00415
546	1	NibenC_proteins_2024_LDW	Niben101Scf00758_675831-682526	52	123779	1	1	1	1	0.03	Putative SYLC, Description = Leucine--tRNA ligase, cytoplasmic, PFAM = PF08264;PF00133;PF00133
1200	1	NibenC_proteins_2024_LDW	Nbv0.3scaffold18045_24841-33340	14	124357	1	1	1	1	0.03	Putative CESA6, Description = Cellulose synthase A catalytic subunit 6 [UDP-forming], PFAM = PF03552;PF14569
699	1	NibenC_proteins_2024_LDW	Nbv0.3scaffold10202_73010-86037	35	124508	1	1	1	1	0.03	Putative emb2734, Description = Protein EMBRYO DEFECTIVE 2734, PFAM = PF02985;PF13646
1022	1	NibenC_proteins_2024_LDW	Niben101Scf02072_394552-406814	21	124935	1	1	1	1	0.03	Putative emb2734, Description = Protein EMBRYO DEFECTIVE 2734, PFAM = PF13646;PF02985;PF04510
733	1	NibenC_proteins_2024_LDW	Niben101Scf14022_47931-69544	33	125318	2	2	1	1	0.03	Putative VIP6, Description = Protein CTR9 homolog, PFAM = PF13181;PF13181;PF14559;PF14559;PF13432
1075	1	NibenC_proteins_2024_LDW	Nbv0.3scaffold36791_595-13972	18	127000	1	1	1	1	0.03	Putative IRE3, Description = Probable serine/threonine protein kinase IRE3, PFAM = PF00069
1197	1	NibenC_proteins_2024_LDW	Niben101Scf02627_12982-23537	14	129510	1	1	1	1	0.03	Putative POLIA, Description = DNA polymerase I A, chloroplastic/mitochondrial, PFAM = PF01612;PF00476
581	1	NibenC_proteins_2024_LDW	Nbv0.5scaffold1384_370171-402716	48	131123	1	1	1	1	0.03	Putative SRC, Description = Src homology 3 domain containing protein, PFAM = PF14604
1118	1	NibenC_proteins_2024_LDW	Nbv0.5scaffold3468_167159-183281	17	131255	1	1	1	1	0.03	Putative hamy1, Description = Myosin-J heavy chain, PFAM = PF00612;PF00612;PF00063
958	1	NibenC_proteins_2024_LDW	Niben101Scf00381_25929-37253	23	131809	1	1	1	1	0.03	Putative , Description = Ribose-phosphate pyrophosphokinase 4, PFAM = PF11817;PF12742
860	1	NibenC_proteins_2024_LDW	Nbv0.5scaffold2706_6132-12906	27	132462	1	1	1	1	0.03	Putative carB, Description = Carbamoyl-phosphate synthase (glutamine-hydrolyzing), PFAM = PF02142;PF02786;PF02786;PF02787
1157	1	NibenC_proteins_2024_LDW	Niben044Scf00044664Ctg000_29584-40351	16	133177	1	1	1	1	0.03	Putative GMII, Description = Alpha-mannosidase 2, PFAM = PF01074;PF07748;PF09261
757	1	NibenC_proteins_2024_LDW	Niben101Scf05850_52220-69235	32	134486	3	3	1	1	0.03	Putative BnaA10g30100D, Description = BnaA10g30100D protein, PFAM = PF13181;PF13181;PF00226
1107	1	NibenC_proteins_2024_LDW	Nbv0.5scaffold622_548378-564719	17	137532	1	1	1	1	0.03	Putative NRPD2, Description = DNA-directed RNA polymerases IV and V subunit 2, PFAM = PF04566;PF04565;PF04561;PF04567;PF04560;PF00562;PF04563
1198	1	NibenC_proteins_2024_LDW	Nbv0.3scaffold5152_34457-52233	14	139854	1	1	1	1	0.03	Putative UPF1, Description = Regulator of nonsense transcripts 1 homolog, PFAM = PF13086;PF04851;PF09416;PF13087
821	1	NibenC_proteins_2024_LDW	Niben101Scf13259_12061-22379	28	141620	1	1	1	1	0.03	Putative
785	1	NibenC_proteins_2024_LDW	Niben044Scf00021122Ctg000_8330-14492	30	141803	1	1	1	1	0.03	Putative SF3B1, Description = Splicing factor 3B subunit 1, PFAM = PF08920
1040	1	NibenC_proteins_2024_LDW	Nbv0.3scaffold24060_17141-29396	20	141978	1	1	1	1	0.03	Putative At5g24710, Description = WD40 domain-containing protein, PFAM =
869	1	NibenC_proteins_2024_LDW	Niben101Scf01399_34547-60642	27	142293	1	1	1	1	0.03	Putative SS3, Description = Soluble starch synthase 3, chloroplastic/amyloplastic, PFAM = PF16760;PF16760;PF16760;PF00534;PF08323
840	1	NibenC_proteins_2024_LDW	Niben101Scf02820_30268-70475	28	145849	1	1	1	1	0.03	Putative At5g16280, Description = Trafficking protein particle complex subunit 8, PFAM = PF12739;PF08626
975	1	NibenC_proteins_2024_LDW	Niben101Scf00270_880059-896287	22	149277	1	1	1	1	0.03	Putative ATX2, Description = Histone-lysine N-methyltransferase ATX2, PFAM = PF05965;PF13831;PF05964;PF13832;PF00855;PF00856
1082	1	NibenC_proteins_2024_LDW	Niben101Scf00151_895588-905063	18	149764	1	1	1	1	0.03	Putative AAO4, Description = Benzaldehyde dehydrogenase (NAD(+)), PFAM = PF00111;PF02738;PF03450;PF01315;PF01799;PF00941
900	1	NibenC_proteins_2024_LDW	Niben044Scf00047837Ctg001_8343-20677	26	162200	1	1	1	1	0.03	Putative ABCG32, Description = ABC transporter G family member 32, PFAM = PF00005;PF00005;PF08370;PF01061;PF01061;PF14510
943	1	NibenC_proteins_2024_LDW	Niben101Scf03445_219309-229915	23	163783	1	1	1	1	0.03	Putative PGSC0003DMG402018164, Description = , PFAM = PF07001
487	3	NibenC_proteins_2024_LDW	Nbv0.5scaffold2459_47910-72441	42	502142	3	3	3	3	0.03	Putative ASA1, Description = Auxin transport protein BIG, PFAM = PF13764;PF13764
1208	1	NibenC_proteins_2024_LDW	Nbv0.5scaffold1331_343302-366763	14	170942	1	1	1	1	0.03	Putative glysoja_004575, Description = Sister chromatid cohesion protein PDS5 like A, PFAM =
1064	1	NibenC_proteins_2024_LDW	Nbv0.3scaffold43170_6975-17960	19	176940	1	1	1	1	0.02	Putative At3g47890, Description = Putative uncharacterized protein At3g47890, PFAM = PF04780;PF00443;PF04781
779	1	NibenC_proteins_2024_LDW	Nbv0.3scaffold29241_14811-23400	30	177293	1	1	1	1	0.02	Putative BnaA09g06260D, Description = BnaA09g06260D protein, PFAM = PF08711;PF01426
1067	1	NibenC_proteins_2024_LDW	Niben101Scf02122_226779-251953	19	186837	1	1	1	1	0.02	Putative UGGT, Description = UDP-glucose:glycoprotein glucosyltransferase, PFAM = PF06427
1139	1	NibenC_proteins_2024_LDW	Nbv0.3scaffold29832_2708-24601	16	191693	1	1	1	1	0.02	Putative chd1, Description = Chromodomain-helicase-DNA-binding protein 1, PFAM = PF00385;PF00176;PF00271;PF13907
962	1	NibenC_proteins_2024_LDW	Niben044Scf00012880Ctg005_1-15246	23	193090	1	1	1	1	0.02	Putative CALS3, Description = Callose synthase 3, PFAM = PF14288;PF02364
1167	1	NibenC_proteins_2024_LDW	Niben044Scf00034638Ctg001_179-12351	15	193283	1	1	1	1	0.02	Putative BnaAnng21680D, Description = BnaAnng21680D protein, PFAM = PF02213
1108	1	NibenC_proteins_2024_LDW	Nbv0.3scaffold4132_11118-19608	17	200935	1	1	1	1	0.02	Putative NET1C, Description = Kinase interacting protein 1-like, PFAM = PF07765
797	1	NibenC_proteins_2024_LDW	Niben101Scf03923_1039086-1064808	29	403027	2	2	2	2	0.02	Putative SPI, Description = Protein SPIRRIG, PFAM = PF02138;PF00400;PF14844
969	1	NibenC_proteins_2024_LDW	Niben044Scf00042625Ctg001_11680-37076	22	201309	1	1	1	1	0.02	Putative EMB2773, Description = Sister chromatid cohesion 2, PFAM = PF12830;PF12765
833	1	NibenC_proteins_2024_LDW	Niben101Scf08783_150565-165061	28	203552	1	1	1	1	0.02	Putative , Description = Putative sporulation-specific protein 15-like, PFAM =
756	1	NibenC_proteins_2024_LDW	Niben044Scf00010125Ctg001_19963-29448	32	204919	1	1	1	1	0.02	Putative NRPB1, Description = DNA-directed RNA polymerase II subunit 1, PFAM = PF04998;PF05000;PF05001;PF05001;PF05001;PF05001;PF05001;PF05001;PF05001;PF05001;PF05001;PF05001;PF05001;PF05001;PF05001;PF05001;PF05001;PF05001;PF05001;PF05001;PF04983;PF
747	1	NibenC_proteins_2024_LDW	Nbv0.3scaffold33819_13592-26829	32	206200	1	1	1	1	0.02	Putative chr122, Description = Chromatin complex subunit A, PFAM = PF00271;PF08880;PF00176
700	1	NibenC_proteins_2024_LDW	Nbv0.5scaffold304_141456-152875	35	226033	1	1	1	1	0.02	Putative Prpf8, Description = Pre-mRNA-processing-splicing factor 8, PFAM = PF08084;PF08082;PF08083;PF10598;PF12134;PF10596;PF01398
929	1	NibenC_proteins_2024_LDW	Niben101Scf04410_946884-1029148	24	237492	2	2	1	1	0.02	Putative BRR2C, Description = DExH-box ATP-dependent RNA helicase DExH14, PFAM = PF00271;PF00271;PF00270;PF00270;PF02889;PF02889
875	1	NibenC_proteins_2024_LDW	Niben101Scf02595_296006-336395	26	298209	1	1	1	1	0.01	Putative SAB, Description = Protein SABRE, PFAM = PF10347;PF10351
1135	1	NibenC_proteins_2024_LDW	Nbv0.5scaffold20_341013-442831	16	341008	1	1	1	1	0.01	Putative ATM, Description = ATM protein, PFAM = PF00454;PF02260
